# Supplementary material for: Proteomics for Studying the Effects of Ketogenic Diet Against Lithium Chloride/Pilocarpine Induced Epilepsy in Rats
Source: Front Neurosci. 2020 Sep 29;14:562853. doi: 10.3389/fnins.2020.562853 (PMC7550537; doi:10.3389/fnins.2020.562853)
Supplement: Supplementary Table 1 — Differential abundance of proteins among Ctr, SE, and SE + KD groups. [file Table_1.XLSX]

## Sheet:  SE vs Ctr
Protein accession	Protein description	ep/ctr Ratio	Regulated Type	ep/ctr P value	Gene name	MW [kDa]	Score	Coverage [%]	Peptides	PSMs	Unique peptides	ctr1	ctr2	ctr3	ep1	ep2	ep3	kd1	kd2	kd3
D4A853	Capicua transcriptional repressor OS=Rattus norvegicus OX=10116 GN=Cic PE=1 SV=2	0.687	Down	0.0092834	Cic	163.78	2.2899	0.7	1	1	1	1.24	1.052	1.038	0.68	0.808	0.799	0.985	1.175	1.313
Q68A21	Transcriptional activator protein Pur-beta OS=Rattus norvegicus OX=10116 GN=Purb PE=1 SV=3	0.749	Down	0.00175539	Purb	33.418	3.9666	39.7	11	17	1	1.085	1.089	1.146	0.862	0.853	0.773	1.048	1.171	1.047
A0A0G2KAS8	WNK lysine deficient protein kinase 2 OS=Rattus norvegicus OX=10116 GN=Wnk2 PE=1 SV=1	0.8	Down	0.0020229	Wnk2	201.53	10.514	7.1	12	16	1	1.102	1.083	1.147	0.844	0.921	0.901	1.002	1.025	1.034
Q5XI29	Cleavage and polyadenylation specificity factor subunit 7 OS=Rattus norvegicus OX=10116 GN=Cpsf7 PE=1 SV=1	0.804	Down	0.015536	Cpsf7	51.072	27.071	8.7	4	4	4	0.998	1.035	1.089	0.859	0.891	0.76	1.094	1.153	1.169
A0A0G2JTL7	RBR-type E3 ubiquitin transferase OS=Rattus norvegicus OX=10116 GN=Ankib1 PE=1 SV=1	0.82	Down	0.028441	Ankib1	111.28	7.361	3.6	3	3	3	0.98	0.904	1.043	0.865	0.749	0.786	1.315	1.29	1.128
B1H219	Dickkopf WNT-signaling pathway inhibitor 3 OS=Rattus norvegicus OX=10116 GN=Dkk3 PE=2 SV=1	0.808	Down	0.0008798	Dkk3	38.738	24.2	10.9	3	3	3	0.984	1.027	1.016	0.814	0.845	0.788	1.125	1.173	1.216
Q4V8C3	Echinoderm microtubule-associated protein-like 1 OS=Rattus norvegicus OX=10116 GN=Eml1 PE=1 SV=2	0.822	Down	0.0030431	Eml1	89.801	14.268	9.6	8	8	7	1.235	1.251	1.349	1.076	1.028	1.047	0.652	0.691	0.736
A0A0G2K9N3	DEAD (Asp-Glu-Ala-Asp) box polypeptide 3 OS=Rattus norvegicus OX=10116 GN=Ddx3 PE=1 SV=1	0.812	Down	0.00030094	Ddx3	73.033	15.986	37.3	25	46	2	1.067	1.099	1.123	0.888	0.876	0.906	1.002	1.041	1.028
Q4TU71	Reproductive homeobox on X chromosome 12 OS=Rattus norvegicus OX=10116 GN=Rhox12 PE=2 SV=1	2.491	Up	1.3398e-06	Rhox12	20.262	-2	4	1	2	1	0.631	0.64	0.633	1.625	1.609	1.509	0.73	0.697	0.704
Q6AYY8	Acetyl-coenzyme A transporter 1 OS=Rattus norvegicus OX=10116 GN=Slc33a1 PE=2 SV=1	0.753	Down	0.0055419	Slc33a1	61.101	1.7754	2.7	2	2	2	0.958	0.925	1.066	0.701	0.742	0.777	1.323	1.218	1.353
Q5BK47	Oxysterol-binding protein OS=Rattus norvegicus OX=10116 GN=Osbpl2 PE=1 SV=1	0.729	Down	0.000102845	Osbpl2	55.433	19.77	12.6	5	8	4	1.043	1.073	1.05	0.742	0.79	0.777	1.22	1.145	1.222
Q68FR0	Tetratricopeptide repeat domain 12 OS=Rattus norvegicus OX=10116 GN=Ttc12 PE=2 SV=1	0.782	Down	0.00206	Ttc12	78.862	2.4319	2	2	2	2	1.062	1.048	0.963	0.818	0.809	0.777	1.138	1.17	1.265
G3V7Q7	IQ motif containing GTPase activating protein 1 (Predicted), isoform CRA_b OS=Rattus norvegicus OX=10116 GN=Iqgap1 PE=1 SV=1	1.373	Up	0.00089894	Iqgap1	188.83	11.498	3.4	6	7	3	0.821	0.853	0.886	1.233	1.163	1.119	0.891	1.017	0.948
D3ZEA0	Fibronectin type III domain containing 3a (Predicted), isoform CRA_a OS=Rattus norvegicus OX=10116 GN=Fndc3a PE=1 SV=2	0.786	Down	0.027715	Fndc3a	128.99	4.4314	2.4	3	3	3	1.053	0.955	1.038	0.902	0.767	0.725	1.123	1.281	1.224
A0A0G2KAK4	Highly divergent homeobox OS=Rattus norvegicus OX=10116 GN=Hdx PE=4 SV=1	1.227	Up	0.00026223	Hdx	64.59	-2	1.9	1	1	1	0.922	0.883	0.928	1.128	1.122	1.104	0.936	1.002	0.938
P61983	14-3-3 protein gamma OS=Rattus norvegicus OX=10116 GN=Ywhag PE=1 SV=2	0.821	Down	0.000162821	Ywhag	28.302	27.468	34	10	100	5	1.075	1.06	1.089	0.901	0.883	0.864	1.03	1.047	1.098
A0A096MJI4	Uncharacterized protein (Fragment) OS=Rattus norvegicus OX=10116 GN=Gigyf2 PE=1 SV=1	0.781	Down	0.00193916	Gigyf2	64.047	22.143	7.8	4	4	4	1.058	1.051	1.097	0.88	0.836	0.789	1.107	1.078	1.014
A0A0G2JW94	Clathrin interactor 1 OS=Rattus norvegicus OX=10116 GN=Clint1 PE=1 SV=1	0.727	Down	0.00081847	Clint1	53.808	4.9754	11.3	6	6	2	1.044	1.111	1.044	0.819	0.761	0.746	1.123	1.172	1.245
G3V851	Solute carrier family 17 (Sodium-dependent inorganic phosphate cotransporter), member 6 OS=Rattus norvegicus OX=10116 GN=Slc17a6 PE=4 SV=1	0.644	Down	0.0032552	Slc17a6	64.559	17.68	9.8	5	6	1	1.247	1.243	1.16	0.801	0.862	0.688	1.024	0.98	1.089
P25886	60S ribosomal protein L29 OS=Rattus norvegicus OX=10116 GN=Rpl29 PE=1 SV=3	0.79	Down	0.0021213	Rpl29	17.325	4.3999	18.6	4	6	4	1.012	1.025	0.986	0.826	0.747	0.815	1.221	1.235	1.258
Q4KLG9	AN1-type zinc finger protein 2B OS=Rattus norvegicus OX=10116 GN=Zfand2b PE=1 SV=1	0.808	Down	0.033122	Zfand2b	27.925	9.7429	18.7	3	3	3	1.022	1.035	1.03	0.799	0.899	0.796	1.133	1.166	1.164
Q9JI12	Vesicular glutamate transporter 2 OS=Rattus norvegicus OX=10116 GN=Slc17a6 PE=1 SV=1	1.396	Up	0.00101571	Slc17a6	64.575	32.657	9.8	5	6	1	0.78	0.768	0.793	1.102	1.153	1.014	1.112	1.04	1.162
D3ZDC2	Solute carrier family 43 member 2 OS=Rattus norvegicus OX=10116 GN=Slc43a2 PE=1 SV=1	0.831	Down	0.043317	Slc43a2	62.501	2.4691	1.8	1	1	1	0.769	0.861	0.943	0.726	0.685	0.728	1.357	1.458	1.509
B2B9A9	Ephrin B2 OS=Rattus norvegicus OX=10116 GN=Efnb2 PE=2 SV=1	0.824	Down	0.002298	Efnb2	37.281	8.7125	8.3	2	2	2	1.078	1.102	1.169	0.9	0.916	0.944	0.899	1.002	1.043
A0A0G2K0D3	Leiomodin-1 OS=Rattus norvegicus OX=10116 GN=Lmod1 PE=1 SV=1	0.817	Down	0.00181846	Lmod1	66.215	2.1708	1.5	1	1	1	1.083	1.101	1.092	0.86	0.875	0.94	1.037	1.063	1
Q9JJW1	Tetraspanin-2 OS=Rattus norvegicus OX=10116 GN=Tspan2 PE=1 SV=1	0.827	Down	0.00080197	Tspan2	24.189	25.622	12.2	2	3	2	0.956	0.998	0.952	0.82	0.802	0.78	1.238	1.225	1.264
M0R9L6	Uncharacterized protein OS=Rattus norvegicus OX=10116 GN=Ccdc7 PE=4 SV=2	2.89	Up	1.526e-07	Ccdc7	51.178	-2	2.7	1	1	1	0.481	0.504	0.482	1.426	1.409	1.404	1.086	1.036	0.956
D3ZFB6	Proline-rich transmembrane protein 2 OS=Rattus norvegicus OX=10116 GN=Prrt2 PE=1 SV=1	0.766	Down	0.0025999	Prrt2	35.82	28.834	27.3	4	6	4	1.067	0.992	1.003	0.764	0.833	0.748	1.16	1.244	1.275
Q63433	Serine/threonine-protein kinase N1 OS=Rattus norvegicus OX=10116 GN=Pkn1 PE=1 SV=2	0.829	Down	0.0120621	Pkn1	104.47	15.706	6.4	6	6	6	1.063	1.07	1.166	0.964	0.866	0.904	1.011	0.967	1.043
A0A0G2K2U5	RILP-like protein 1 OS=Rattus norvegicus OX=10116 GN=Rilpl1 PE=1 SV=1	0.79	Down	0.002399	Rilpl1	44.853	6.1788	7.5	3	3	3	1.025	1.066	1.018	0.837	0.85	0.768	1.168	1.204	1.114
D3ZFD2	Polypeptide N-acetylgalactosaminyltransferase OS=Rattus norvegicus OX=10116 GN=Galnt2 PE=1 SV=1	0.778	Down	0.0043778	Galnt2	53.783	3.2966	3.2	2	2	2	1.021	0.987	1.045	0.794	0.79	0.791	1.208	1.21	1.216
A0A0G2K2R0	Uncharacterized protein OS=Rattus norvegicus OX=10116 PE=1 SV=1	0.757	Down	0.010019	---	86.399	3.3333	1.4	1	1	1	1.099	1.016	1.19	0.791	0.81	0.9	1.1	1.012	1.16
Q812E4	Synaptotagmin-like protein 5 OS=Rattus norvegicus OX=10116 GN=Sytl5 PE=2 SV=1	4.51	Up	1.3935e-07	Sytl5	83.644	7.3134	6.1	4	5	1	0.304	0.319	0.317	1.459	1.39	1.39	1.202	1.227	1.138
D4A9A3	Centromere protein V OS=Rattus norvegicus OX=10116 GN=Cenpv PE=1 SV=3	0.83	Down	0.043024	Cenpv	27.503	51.286	29.6	6	8	6	1.036	0.986	1.039	0.897	0.9	0.745	1.055	1.088	1.101
D4ADV8	Dishevelled segment polarity protein 3 OS=Rattus norvegicus OX=10116 GN=Dvl3 PE=1 SV=2	0.726	Down	0.0027765	Dvl3	78.136	16.837	7.4	6	6	4	1.09	1.017	0.927	0.718	0.745	0.741	1.227	1.166	1.429
D3ZPT0	Proline-rich 36 OS=Rattus norvegicus OX=10116 GN=Prr36 PE=4 SV=2	0.791	Down	0.00030253	Prr36	105.21	40.071	12.7	10	10	10	1.053	1.049	1.1	0.823	0.854	0.857	1.132	1.033	1.121
Q6IFW7	Keratin 28 OS=Rattus norvegicus OX=10116 GN=Krt28 PE=2 SV=1	1.227	Up	0.0178848	Krt28	41.325	5.4707	6.3	3	3	1	0.9	0.858	0.875	1.03	1.188	1.014	0.931	0.954	0.94
G3V7U2	Microtubule-associated protein 1 A, isoform CRA_c OS=Rattus norvegicus OX=10116 GN=Map1a PE=1 SV=1	1.225	Up	0.036535	Map1a	299.66	42.49	42.5	103	240	2	0.896	0.946	1.028	1.167	1.181	1.167	0.834	0.864	0.824
A0A0G2JSW3	Globin a4 OS=Rattus norvegicus OX=10116 GN=Hbb PE=1 SV=1	1.595	Up	0.028297	Hbb	15.965	8.1288	78.9	12	86	1	0.116	0.121	0.126	0.148	0.199	0.232	2.669	2.613	2.744
Q5XIU9	Membrane-associated progesterone receptor component 2 OS=Rattus norvegicus OX=10116 GN=Pgrmc2 PE=1 SV=1	0.81	Down	0.00122358	Pgrmc2	23.403	20.751	22.6	5	10	4	0.975	0.932	0.986	0.792	0.751	0.799	1.233	1.295	1.444
E2CWF1	Serine/threonine-protein phosphatase OS=Rattus norvegicus OX=10116 GN=Ppp3cc PE=2 SV=1	0.752	Down	0.003958	Ppp3cc	55.179	18.403	18	9	31	5	1.077	1.212	1.09	0.826	0.817	0.897	0.918	1.057	1.164
D3ZTL2	Rab effector MyRIP OS=Rattus norvegicus OX=10116 GN=Myrip PE=1 SV=2	0.797	Down	0.0038242	Myrip	94.954	12.67	1.2	1	1	1	1.043	1.047	1.1	0.8	0.843	0.899	1.07	1.131	1.125
A0A0G2JV09	Synembryn-B OS=Rattus norvegicus OX=10116 GN=Ric8b PE=1 SV=1	0.771	Down	0.0078233	Ric8b	60.432	5.914	6	3	3	3	1.063	1.042	1.028	0.837	0.855	0.724	1.136	1.187	1.184
A0A140TAF0	RCG62531, isoform CRA_g OS=Rattus norvegicus OX=10116 GN=Tpm3 PE=1 SV=1	0.776	Down	0.00052175	Tpm3	32.994	9.416	37.9	15	31	2	1.139	1.122	1.086	0.883	0.83	0.883	1.099	1.04	0.984
F1LX27	Cyclic nucleotide-gated channel beta 3 OS=Rattus norvegicus OX=10116 GN=Cngb3 PE=4 SV=2	0.48	Down	9.86e-07	Cngb3	78.914	-2	1.3	1	1	1	1.262	1.207	1.23	0.578	0.598	0.6	1.214	1.216	1.252
D3ZCC3	Slc24a4 protein OS=Rattus norvegicus OX=10116 GN=Slc24a4 PE=2 SV=2	0.824	Down	0.0121025	Slc24a4	62.864	6.1178	5.7	3	3	3	0.98	1.011	0.902	0.811	0.822	0.75	1.336	1.102	1.312
O08769	Cyclin dependent kinase inhibitor OS=Rattus norvegicus OX=10116 GN=Cdkn1b PE=1 SV=1	2.701	Up	6.3478e-07	Cdkn1b	22.139	4.91	10.7	2	3	2	0.603	0.596	0.627	1.605	1.689	1.638	0.903	0.674	0.581
C9WPN6	Eukaryotic translation initiation factor 2 subunit 3, Y-linked OS=Rattus norvegicus OX=10116 GN=Eif2s3y PE=2 SV=2	0.816	Down	0.0036837	Eif2s3y	51.153	16.385	23.1	10	13	2	1.036	1.053	1.131	0.885	0.9	0.843	0.96	1.165	1.081
P02625	Parvalbumin alpha OS=Rattus norvegicus OX=10116 GN=Pvalb PE=1 SV=2	0.774	Down	0.00046356	Pvalb	11.925	38.126	39.1	5	10	5	1.185	1.153	1.131	0.911	0.915	0.859	1.005	0.971	0.961
A0A0G2JZL4	NHS-like 1 OS=Rattus norvegicus OX=10116 GN=Nhsl1 PE=4 SV=1	0.811	Down	0.0069628	Nhsl1	167.88	4.133	1.1	2	2	2	1.08	1.03	1.043	0.919	0.825	0.812	1.115	1.099	1.132
P37361	Metallothionein-3 OS=Rattus norvegicus OX=10116 GN=Mt3 PE=2 SV=1	0.71	Down	0.000119385	Mt3	6.809	18.281	36.4	3	9	3	1	0.985	0.934	0.703	0.69	0.679	1.383	1.313	1.301
A0A0G2JWM9	TBC1 domain family, member 22B OS=Rattus norvegicus OX=10116 GN=Tbc1d22b PE=1 SV=1	0.784	Down	0.030598	Tbc1d22b	56.574	3.9354	3.3	2	2	1	1.011	0.956	1.083	0.695	0.847	0.848	1.154	1.217	1.25
P18614	Integrin alpha-1 OS=Rattus norvegicus OX=10116 GN=Itga1 PE=1 SV=1	0.809	Down	0.037296	Itga1	130.81	3.576	1.8	2	2	2	0.97	0.886	1.046	0.795	0.711	0.842	1.098	1.158	1.549
D3ZQQ1	Aftiphilin OS=Rattus norvegicus OX=10116 GN=Aftph PE=1 SV=1	0.767	Down	0.0084238	Aftph	100.75	4.465	2.1	2	2	2	1.068	1.104	1.086	0.765	0.921	0.813	1.014	1.224	1.063
P34926	Microtubule-associated protein 1A OS=Rattus norvegicus OX=10116 GN=Map1a PE=1 SV=1	0.783	Down	0.0027802	Map1a	299.53	323.31	42.5	103	240	2	1.047	1.029	1.089	0.878	0.783	0.816	1.11	1.132	1.218
Q5FVI4	Cell cycle exit and neuronal differentiation protein 1 OS=Rattus norvegicus OX=10116 GN=Cend1 PE=1 SV=1	0.823	Down	0.00026166	Cend1	15.043	42.798	45	7	16	7	1.047	1.05	1.012	0.865	0.859	0.835	1.168	1.116	1.124
D3ZG37	Protein phosphatase 6, regulatory subunit 1 OS=Rattus norvegicus OX=10116 GN=Ppp6r1 PE=1 SV=1	0.785	Down	0.042144	Ppp6r1	94.938	11.145	2.6	2	3	2	0.967	0.888	1.134	0.782	0.833	0.732	1.201	1.18	1.344
M0RDJ7	RCG20041, isoform CRA_a OS=Rattus norvegicus OX=10116 GN=Tceal5 PE=4 SV=1	0.729	Down	0.0466	Tceal5	22.021	4.5717	17.5	3	3	2	1.092	1.231	0.867	0.813	0.784	0.728	1.278	1.121	1.128
A0A0G2JT03	BBSome-interacting protein 1 OS=Rattus norvegicus OX=10116 GN=Bbip1 PE=4 SV=1	0.797	Down	0.030936	Bbip1	7.776	3.2029	14.9	1	2	1	1.119	0.988	1.225	0.915	0.905	0.836	1.046	1.028	1.013
F7EMK8	Aldose reductase-related protein 1-like OS=Rattus norvegicus OX=10116 GN=LOC100910708 PE=4 SV=1	0.491	Down	6.0151e-05	LOC100910708	33.766	6.3466	10.5	4	6	3	1.368	1.491	1.407	0.657	0.73	0.708	0.94	0.906	0.878
F1LX47	Uncharacterized protein OS=Rattus norvegicus OX=10116 PE=4 SV=3	0.768	Down	0.00131678	---	96.735	1.6758	1	1	4	1	1.204	1.207	1.205	0.909	0.939	0.929	0.891	0.858	0.855
Q5XIA4	CCR4-NOT transcription complex subunit 10 OS=Rattus norvegicus OX=10116 GN=Cnot10 PE=2 SV=1	0.707	Down	0.000163415	Cnot10	81.818	15.525	2.8	2	2	2	1.042	1.046	1.1	0.779	0.734	0.741	1.329	1.294	1.021
A0A0G2K7F7	Tropomyosin alpha-1 chain OS=Rattus norvegicus OX=10116 GN=Tpm1 PE=1 SV=1	0.809	Down	0.00043717	Tpm1	34.667	19.952	39.3	13	13	2	1.084	1.058	1.039	0.831	0.867	0.874	1.088	1.172	1.043
Q9QZA6	CD151 antigen OS=Rattus norvegicus OX=10116 GN=Cd151 PE=1 SV=2	0.788	Down	0.00163596	Cd151	28.355	1.9595	3.2	1	1	1	0.868	0.871	0.904	0.662	0.689	0.731	1.481	1.399	1.442
Q9ESN0	Protein Niban OS=Rattus norvegicus OX=10116 GN=Fam129a PE=1 SV=2	0.645	Down	0.00061666	Fam129a	103.46	2.1374	1.3	1	1	1	1.158	1.065	1.097	0.668	0.713	0.761	1.312	1.19	1.138
H9N1L3	BCL11B, BAF complex component OS=Rattus norvegicus OX=10116 GN=Bcl11b PE=1 SV=1	0.827	Down	0.00196183	Bcl11b	87.223	10.62	6.5	5	5	4	1.043	1.02	1.109	0.861	0.885	0.877	1.067	1.108	1.083
D4AEG7	TBC1 domain family, member 13 OS=Rattus norvegicus OX=10116 GN=Tbc1d13 PE=1 SV=3	0.813	Down	0.046042	Tbc1d13	46.476	16.135	9.8	4	5	4	1.171	1.29	1.178	1.018	1.077	0.862	0.855	0.828	0.762
A0A0G2JSQ0	Serine/threonine-protein phosphatase 2A 55 kDa regulatory subunit B OS=Rattus norvegicus OX=10116 GN=Ppp2r2d PE=1 SV=1	0.71	Down	0.02924	Ppp2r2d	51.973	6.4264	20.1	9	12	2	1.039	1.031	1.038	0.658	0.811	0.738	1.238	1.247	1.268
D4A772	Dystrobrevin OS=Rattus norvegicus OX=10116 GN=Dtna PE=1 SV=3	0.826	Down	0.0079792	Dtna	70.926	68.122	20.9	13	21	7	1.002	0.95	1.078	0.819	0.83	0.854	1.158	1.108	1.17
G3V709	Nicotinate phosphoribosyltransferase OS=Rattus norvegicus OX=10116 GN=Naprt PE=1 SV=1	1.277	Up	0.00092493	Naprt	58.603	4.4216	3	2	3	2	0.862	0.822	0.85	1.032	1.083	1.121	1.03	1.077	1.076
A0A096MJK7	Lymphocyte antigen 6 family member E (Fragment) OS=Rattus norvegicus OX=10116 GN=Ly6e PE=4 SV=1	0.754	Down	0.0046246	Ly6e	10.805	2.0616	7.8	1	1	1	1	1.039	0.921	0.703	0.738	0.791	1.379	1.272	1.211
A0A0G2K5E8	Collagen, type I, alpha 2 OS=Rattus norvegicus OX=10116 GN=NEWGENE_621351 PE=1 SV=1	1.223	Up	0.00036045	NEWGENE_621351	120.04	23.12	3.5	4	6	4	0.767	0.753	0.789	0.959	0.921	0.944	1.282	1.19	1.304
O35147	Bcl2-associated agonist of cell death OS=Rattus norvegicus OX=10116 GN=Bad PE=1 SV=2	0.779	Down	0.0030812	Bad	22.228	2.5699	4.4	1	1	1	0.928	0.953	1.016	0.778	0.769	0.711	1.213	1.323	1.36
D3ZDS0	Proline-rich 18 OS=Rattus norvegicus OX=10116 GN=Prr18 PE=4 SV=1	0.796	Down	0.040861	Prr18	32.328	1.6178	2.9	1	1	1	1.183	1.138	1.015	0.961	0.781	0.912	0.996	1.049	1.027
E9PU11	YTH N(6)-methyladenosine RNA-binding protein 2 OS=Rattus norvegicus OX=10116 GN=Ythdf2 PE=1 SV=3	0.812	Down	0.003622	Ythdf2	62.627	5.6626	6.5	4	4	3	1.093	1.085	1.012	0.823	0.883	0.884	1.038	1.098	1.131
D3ZKT8	HD domain containing 2 (Predicted), isoform CRA_b OS=Rattus norvegicus OX=10116 GN=Hddc2 PE=1 SV=1	0.752	Down	0.00084421	Hddc2	22.988	11.452	20.1	3	3	3	1.095	1.186	1.08	0.825	0.84	0.861	1.035	1.087	1.051
G3V9M8	Protein FAM50A-like OS=Rattus norvegicus OX=10116 GN=LOC100910130 PE=1 SV=1	0.653	Down	0.021661	LOC100910130	40.209	-2	3.8	1	1	1	1.465	1.075	1.17	0.738	0.764	0.922	0.932	1.03	1.04
A0A0G2K2W2	C-X9-C motif-containing 4 OS=Rattus norvegicus OX=10116 GN=Cmc4 PE=4 SV=1	1.383	Up	0.0130827	Cmc4	7.6146	15.304	50	3	3	3	0.851	0.771	0.838	1.047	1.294	1.06	0.945	1.064	1.055
D3ZEV0	RCG63497 OS=Rattus norvegicus OX=10116 GN=Ybx1-ps3 PE=4 SV=1	1.247	Up	0.0080812	Ybx1-ps3	35.717	30.997	17.1	3	3	3	0.851	0.883	0.983	1.098	1.144	1.146	1.027	0.924	0.897
P41777	Nucleolar and coiled-body phosphoprotein 1 OS=Rattus norvegicus OX=10116 GN=Nolc1 PE=1 SV=2	0.76	Down	0.0131973	Nolc1	73.563	23.308	13.5	10	13	10	0.99	1.071	1.081	0.887	0.776	0.726	1.145	1.222	1.085
Q6P9X4	Protein tyrosine phosphatase type IVA 2 OS=Rattus norvegicus OX=10116 GN=Ptp4a2 PE=2 SV=1	0.823	Down	0.0116165	Ptp4a2	19.127	10.422	28.7	5	5	3	1.04	1.047	1.047	0.843	0.896	0.839	1.178	1.064	1.087
D4A4W6	RCG20695, isoform CRA_b OS=Rattus norvegicus OX=10116 GN=Slirp PE=1 SV=1	0.805	Down	0.0112005	Slirp	12.576	10.534	19.8	2	3	2	1.038	1.129	1.146	0.825	0.906	0.936	1.072	1.039	0.96
A0A0G2JZB7	Neuron navigator 3 OS=Rattus norvegicus OX=10116 GN=Nav3 PE=4 SV=1	0.806	Down	0.011619	Nav3	241.53	6.3403	1.2	2	3	1	1.008	1.126	0.969	0.864	0.823	0.813	1.191	1.102	1.14
G3V9G4	ATP-citrate synthase OS=Rattus norvegicus OX=10116 GN=Acly PE=1 SV=1	0.792	Down	0.0038035	Acly	119.71	2.595	38.3	37	79	1	1.007	1.027	0.972	0.807	0.833	0.74	1.275	1.191	1.191
P47987	Plasmolipin OS=Rattus norvegicus OX=10116 GN=Pllp PE=1 SV=2	0.75	Down	0.0183231	Pllp	19.833	11.69	21.4	2	3	2	1.275	1.154	1.014	0.912	0.814	0.855	0.976	0.923	1.146
G3V6F7	Synaptotagmin-like 5, isoform CRA_a OS=Rattus norvegicus OX=10116 GN=Sytl5 PE=4 SV=1	0.547	Down	0.000104805	Sytl5	83.7	2.2573	6.1	4	4	1	1.326	1.389	1.465	0.794	0.723	0.768	0.904	0.856	0.931
O08658	Nuclear pore complex protein Nup88 OS=Rattus norvegicus OX=10116 GN=Nup88 PE=1 SV=1	0.812	Down	0.0028021	Nup88	83.584	-2	0.9	1	1	1	1.123	1.089	1.03	0.856	0.911	0.866	1.124	1.004	1.043
F8WFW5	Phosphodiesterase OS=Rattus norvegicus OX=10116 GN=Pde2a PE=1 SV=1	0.828	Down	0.0125792	Pde2a	105.23	247.54	32.7	31	69	1	0.979	0.945	1.089	0.834	0.842	0.819	1.096	1.184	1.202
P11654	Nuclear pore membrane glycoprotein 210 OS=Rattus norvegicus OX=10116 GN=Nup210 PE=1 SV=1	1.255	Up	0.00173554	Nup210	204.16	5.8281	1.6	2	2	2	0.943	0.931	0.883	1.111	1.147	1.202	0.909	0.925	0.897
A0A0H2UHP1	Retinal dehydrogenase 1 OS=Rattus norvegicus OX=10116 GN=Aldh1a1 PE=1 SV=1	0.77	Down	0.0123968	Aldh1a1	56.589	62.902	15.5	7	15	2	1.334	1.14	1.106	0.912	0.903	0.943	0.785	1.014	0.904
F1M9B2	Insulin-like growth factor binding protein 7, isoform CRA_b OS=Rattus norvegicus OX=10116 GN=Igfbp7 PE=1 SV=2	0.665	Down	0.00122154	Igfbp7	28.949	4.8766	9.6	2	2	2	1.142	1.019	1.114	0.738	0.763	0.676	1.218	1.178	1.248
D4ABY0	Complexin 3 OS=Rattus norvegicus OX=10116 GN=Cplx3 PE=1 SV=1	0.612	Down	0.006882	Cplx3	17.585	6.2445	16.5	3	3	3	1.071	0.911	1.246	0.66	0.689	0.628	1.3	1.304	1.313
A0A1W2Q616	MYC-binding protein 2, E3 ubiquitin protein ligase (Fragment) OS=Rattus norvegicus OX=10116 GN=Mycbp2 PE=1 SV=1	1.41	Up	0.0143352	Mycbp2	248.4	3.4286	2.9	5	6	1	0.851	0.728	0.858	1.247	1.01	1.18	0.979	1.145	0.956
M0RBQ5	Histone H2B OS=Rattus norvegicus OX=10116 GN=Hist3h2bb PE=3 SV=1	0.726	Down	0.041244	Hist3h2bb	13.908	7.7432	60.3	9	64	1	1.141	1.051	0.926	0.632	0.771	0.862	1.163	1.292	1.232
D3ZXP3	Histone H2A OS=Rattus norvegicus OX=10116 GN=H2afx PE=1 SV=1	0.78	Down	0.0125042	H2afx	15.114	11.939	28.7	6	9	4	1.104	1.088	0.956	0.818	0.868	0.77	1.198	1.155	1.128
Q9WU49	Calcium-regulated heat stable protein 1 OS=Rattus norvegicus OX=10116 GN=Carhsp1 PE=1 SV=1	0.794	Down	0.0038011	Carhsp1	15.906	3.8599	10.2	2	4	2	1.13	1.032	1.102	0.903	0.865	0.822	1.037	1.04	1.132
Q9JID1	Programmed cell death protein 4 OS=Rattus norvegicus OX=10116 GN=Pdcd4 PE=1 SV=2	0.798	Down	0.00039826	Pdcd4	51.736	10.134	4.3	2	3	2	1.013	1.046	1.013	0.793	0.815	0.843	1.194	1.154	1.178
D3ZER6	Transportin 2 OS=Rattus norvegicus OX=10116 GN=Tnpo2 PE=1 SV=2	0.735	Down	0.000115942	Tnpo2	102.88	10.651	7.3	7	10	3	1.029	1.076	1.094	0.786	0.794	0.77	1.133	1.195	1.189
B0BN99	Hmgb3 protein OS=Rattus norvegicus OX=10116 GN=Hmgb3 PE=1 SV=1	0.42	Down	0.0071643	Hmgb3	22.985	6.3825	11	2	3	2	1.2	1.223	1.176	0.529	0.55	0.434	1.354	1.241	1.443
B0BN15	Similar to src homology 2 domain-containing transforming protein D OS=Rattus norvegicus OX=10116 GN=Shd PE=2 SV=1	0.748	Down	0.00086018	Shd	38.846	2.2776	2.6	1	1	1	1.096	1.111	1.005	0.801	0.789	0.811	1.165	1.198	1.088
M0RDG7	Cytokine receptor-like factor 3 OS=Rattus norvegicus OX=10116 GN=Crlf3 PE=1 SV=2	0.801	Down	0.013963	Crlf3	44.276	9.1693	5.8	2	2	2	1.039	1.103	1.047	0.798	0.817	0.938	1.013	1.183	1.115
D4A1U7	Round spermatid basic protein 1 OS=Rattus norvegicus OX=10116 GN=Rsbn1 PE=4 SV=1	2.907	Up	1.8465e-06	Rsbn1	89.286	-2	0.9	1	1	1	0.567	0.6	0.602	1.708	1.65	1.785	0.666	0.604	0.565
A0A0G2KBC8	Uncharacterized protein OS=Rattus norvegicus OX=10116 PE=4 SV=1	0.719	Down	0.0046238	---	200.02	2.8945	1.3	2	4	2	1.157	1.176	1.115	0.804	0.759	0.917	1.228	1.098	0.829
A0A0U1RRZ4	Uncharacterized protein OS=Rattus norvegicus OX=10116 PE=4 SV=1	0.826	Down	0.000159271	---	99.269	29.241	9	9	10	8	1.069	1.084	1.054	0.896	0.89	0.864	1.04	1.056	1.095
A0A1B0GWW0	Ubiquitin protein ligase E3C (Fragment) OS=Rattus norvegicus OX=10116 GN=Ube3c PE=1 SV=1	1.24	Up	0.0030774	Ube3c	110.46	40.066	10.2	8	10	3	0.918	0.884	0.935	1.066	1.164	1.163	0.936	1.116	0.782
P15087	Carboxypeptidase E OS=Rattus norvegicus OX=10116 GN=Cpe PE=1 SV=1	0.759	Down	4.4572e-05	Cpe	53.308	104.3	37.2	17	42	5	1.034	1.051	1.015	0.767	0.793	0.792	1.236	1.185	1.31
A0A0G2K8K1	Coiled-coil domain-containing 186 OS=Rattus norvegicus OX=10116 GN=Ccdc186 PE=1 SV=1	0.696	Down	0.00044303	Ccdc186	105.11	3.5332	2	2	2	2	1.08	1.066	1.107	0.709	0.792	0.762	1.305	1.152	1.108
Q99MC0	Protein phosphatase 1 regulatory subunit 14A OS=Rattus norvegicus OX=10116 GN=Ppp1r14a PE=1 SV=1	0.767	Down	0.0025374	Ppp1r14a	16.697	4.4151	7.5	1	4	1	1.2	1.15	1.095	0.869	0.93	0.842	0.99	0.997	0.99
Q6AXR6	Glutathione S-transferase omega 1, isoform CRA_b OS=Rattus norvegicus OX=10116 GN=Gsto1 PE=1 SV=1	0.783	Down	0.000157003	Gsto1	27.683	64.566	36.5	12	27	1	1.13	1.169	1.12	0.89	0.876	0.912	0.981	1.018	0.965
D3ZCL3	U1 small nuclear ribonucleoprotein C OS=Rattus norvegicus OX=10116 GN=Snrpc PE=3 SV=1	0.733	Down	0.0029372	Snrpc	17.364	3.5564	5.7	1	1	1	1.01	1.039	0.999	0.815	0.7	0.719	1.366	1.244	1.175

## Sheet:  SE+KD vs Ctr
Protein accession	Protein description	kd/ctr Ratio	Regulated Type	kd/ctr P value	Gene name	MW [kDa]	Score	Coverage [%]	Peptides	PSMs	Unique peptides	ctr1	ctr2	ctr3	ep1	ep2	ep3	kd1	kd2	kd3
F1M9C8	Kinesin-like protein KIF1C OS=Rattus norvegicus OX=10116 GN=Kif1c PE=1 SV=1	1.242	Up	0.0082957	Kif1c	122.29	10.32	6	6	11	1	0.997	0.916	0.88	0.824	0.979	0.94	1.118	1.136	1.215
F1LRJ9	Selenium-binding protein 1 OS=Rattus norvegicus OX=10116 GN=Selenbp1 PE=1 SV=2	1.291	Up	0.000141956	Selenbp1	55.107	77.702	34.3	14	17	14	0.878	0.904	0.913	0.905	0.948	0.944	1.128	1.173	1.177
Q07936	Annexin A2 OS=Rattus norvegicus OX=10116 GN=Anxa2 PE=1 SV=2	1.23	Up	0.0136039	Anxa2	38.678	10.202	10.3	3	4	3	0.902	0.868	0.91	1	1.027	0.971	1.076	1.023	1.198
P04639	Apolipoprotein A-I OS=Rattus norvegicus OX=10116 GN=Apoa1 PE=1 SV=2	2.044	Up	0.000123048	Apoa1	30.062	22.002	23.6	7	8	7	0.772	0.658	0.741	0.788	0.834	0.773	1.451	1.5	1.487
P14841	Cystatin-C OS=Rattus norvegicus OX=10116 GN=Cst3 PE=1 SV=2	1.213	Up	0.0039008	Cst3	15.437	39.268	36.4	4	6	4	0.911	0.932	0.894	0.925	0.981	0.943	1.107	1.109	1.104
A0A0G2JTL7	RBR-type E3 ubiquitin transferase OS=Rattus norvegicus OX=10116 GN=Ankib1 PE=1 SV=1	1.275	Up	0.018837	Ankib1	111.28	7.361	3.6	3	3	3	0.98	0.904	1.043	0.865	0.749	0.786	1.315	1.29	1.128
A0A0G2JSV6	Globin c2 OS=Rattus norvegicus OX=10116 GN=Hba-a2 PE=1 SV=1	1.214	Up	0.0034602	Hba-a2	15.284	-2	69	10	54	1	0.978	0.97	1.003	0.819	0.844	0.839	1.212	1.127	1.244
Q4V8C3	Echinoderm microtubule-associated protein-like 1 OS=Rattus norvegicus OX=10116 GN=Eml1 PE=1 SV=2	0.542	Down	0.000160805	Eml1	89.801	14.268	9.6	8	8	7	1.235	1.251	1.349	1.076	1.028	1.047	0.652	0.691	0.736
F1M3G7	A-kinase anchor protein 13 OS=Rattus norvegicus OX=10116 GN=Akap13 PE=1 SV=2	0.708	Down	0.039836	Akap13	301.4	1.618	0.6	1	1	1	0.96	1.251	0.993	1.097	1.105	1.282	0.865	0.659	0.746
G3V8L7	Integrin alpha M OS=Rattus norvegicus OX=10116 GN=Itgam PE=1 SV=1	0.791	Down	0.0124579	Itgam	127.19	7.716	4.8	4	5	4	1.021	1.069	1.006	1.238	1.066	1.133	0.741	0.886	0.821
A0A0G2JVX7	Apolipoprotein A-IV OS=Rattus norvegicus OX=10116 GN=Apoa4 PE=1 SV=1	2.25	Up	2.4101e-07	Apoa4	44.362	5.7593	7.1	3	3	3	0.695	0.712	0.686	0.716	0.728	0.743	1.545	1.577	1.588
D3ZGK7	Carboxylic ester hydrolase OS=Rattus norvegicus OX=10116 GN=Ces1c PE=1 SV=3	1.383	Up	5.6891e-05	Ces1c	64.232	10.697	6.3	3	3	3	0.85	0.893	0.896	0.908	0.872	0.927	1.214	1.207	1.229
P62744	AP-2 complex subunit sigma OS=Rattus norvegicus OX=10116 GN=Ap2s1 PE=1 SV=1	0.825	Down	0.00191539	Ap2s1	17.018	20.809	20.4	4	17	4	1.08	1.058	1.061	1.015	1.062	1.032	0.905	0.835	0.899
F1LV44	Teneurin transmembrane protein 3 OS=Rattus norvegicus OX=10116 GN=Tenm3 PE=1 SV=3	0.761	Down	0.0081797	Tenm3	283.73	22.03	3.9	8	8	7	1.05	1.064	1.204	0.97	0.984	1.015	0.878	0.785	0.863
F1M6Q3	Collagen type IV alpha 2 chain OS=Rattus norvegicus OX=10116 GN=Col4a2 PE=1 SV=3	1.206	Up	0.028584	Col4a2	160.76	29.832	3	4	5	4	0.848	1.022	0.894	0.967	0.917	0.998	1.114	1.087	1.132
D4ADT5	DEAD (Asp-Glu-Ala-Asp) box polypeptide 58 (Predicted) OS=Rattus norvegicus OX=10116 GN=Ddx58 PE=1 SV=3	0.755	Down	0.049175	Ddx58	68.362	2.8433	1.5	1	1	1	1.092	1.155	0.995	1.045	1.17	1.084	0.892	0.885	0.672
Q6AYY8	Acetyl-coenzyme A transporter 1 OS=Rattus norvegicus OX=10116 GN=Slc33a1 PE=2 SV=1	1.32	Up	0.0063827	Slc33a1	61.101	1.7754	2.7	2	2	2	0.958	0.925	1.066	0.701	0.742	0.777	1.323	1.218	1.353
M0RBX6	Histone H3 OS=Rattus norvegicus OX=10116 PE=1 SV=1	1.544	Up	0.00129563	---	15.37	6.3915	16.9	3	5	1	0.83	0.809	0.936	0.835	0.825	0.807	1.248	1.35	1.377
B0BN86	Transmembrane protein 11, mitochondrial OS=Rattus norvegicus OX=10116 GN=Tmem11 PE=2 SV=1	1.215	Up	0.0021762	Tmem11	21.341	6.1078	13.7	3	5	3	0.957	0.914	0.967	0.992	0.963	0.842	1.137	1.113	1.197
Q66H46	RCG19966 OS=Rattus norvegicus OX=10116 GN=Tspyl4 PE=2 SV=1	0.37	Down	0.004916	Tspyl4	44.71	3.5695	4.2	2	2	2	1.498	1.761	1.062	1.327	0.647	1.193	0.494	0.632	0.472
P20059	Hemopexin OS=Rattus norvegicus OX=10116 GN=Hpx PE=1 SV=3	0.689	Down	1.58159e-05	Hpx	51.35	17.355	15.7	7	8	7	1.058	1.088	1.107	1.109	1.212	1.126	0.749	0.74	0.751
Q6TUH9	Corticosteroid 11-beta-dehydrogenase isozyme 1 OS=Rattus norvegicus OX=10116 GN=Hsd11b1 PE=1 SV=1	1.224	Up	0.00044071	Hsd11b1	127.71	18.56	3.3	4	7	4	0.931	0.991	0.956	0.884	0.879	0.891	1.161	1.178	1.184
D4ADU2	Solute carrier family 7 member 11 OS=Rattus norvegicus OX=10116 GN=Slc7a11 PE=1 SV=1	0.782	Down	0.000183831	Slc7a11	55.441	10.995	5	2	2	2	1.06	1.1	1.064	1.041	1.13	1.081	0.816	0.851	0.853
F1M065	Junctional adhesion molecule 2 OS=Rattus norvegicus OX=10116 GN=Jam2 PE=1 SV=3	1.226	Up	0.00153818	Jam2	28.405	4.0931	3.9	1	1	1	0.931	0.925	0.866	0.977	0.959	0.993	1.084	1.121	1.131
D4A6E8	Similar to RIKEN cDNA 2410004B18 OS=Rattus norvegicus OX=10116 GN=RGD1560065 PE=1 SV=3	1.252	Up	0.00036334	RGD1560065	20.226	2.6657	5	1	1	1	0.958	0.977	0.994	0.806	0.786	0.854	1.181	1.242	1.244
D3ZJF9	Alpha-galactosidase OS=Rattus norvegicus OX=10116 GN=Gla PE=1 SV=2	1.212	Up	0.00050146	Gla	47.573	53.665	14.8	5	8	5	0.944	0.908	0.954	0.919	0.91	0.977	1.159	1.12	1.122
D3ZT01	Component of oligomeric golgi complex 2 OS=Rattus norvegicus OX=10116 GN=Cog2 PE=1 SV=1	1.212	Up	0.034381	Cog2	81.804	2.9979	1.5	1	1	1	0.942	0.813	0.991	1.097	0.888	0.949	1.106	1.077	1.146
D4AA52	Alpha-1-inhibitor III OS=Rattus norvegicus OX=10116 GN=LOC297568 PE=1 SV=3	0.31	Down	0.00142149	LOC297568	163.6	153.47	16	20	33	5	1.336	1.342	1.326	1.226	1.25	1.266	0.43	0.433	0.378
P25886	60S ribosomal protein L29 OS=Rattus norvegicus OX=10116 GN=Rpl29 PE=1 SV=3	1.229	Up	0.000138533	Rpl29	17.325	4.3999	18.6	4	6	4	1.012	1.025	0.986	0.826	0.747	0.815	1.221	1.235	1.258
Q9JI12	Vesicular glutamate transporter 2 OS=Rattus norvegicus OX=10116 GN=Slc17a6 PE=1 SV=1	1.416	Up	0.00049757	Slc17a6	64.575	32.657	9.8	5	6	1	0.78	0.768	0.793	1.102	1.153	1.014	1.112	1.04	1.162
G3V7V6	All-trans-13,14-dihydroretinol saturase, isoform CRA_b OS=Rattus norvegicus OX=10116 GN=Retsat PE=1 SV=1	1.237	Up	0.00065906	Retsat	67.477	56.932	11.8	7	11	7	0.943	0.88	0.929	0.973	0.943	0.931	1.136	1.148	1.12
D3ZDC2	Solute carrier family 43 member 2 OS=Rattus norvegicus OX=10116 GN=Slc43a2 PE=1 SV=1	1.681	Up	0.00144476	Slc43a2	62.501	2.4691	1.8	1	1	1	0.769	0.861	0.943	0.726	0.685	0.728	1.357	1.458	1.509
F1MAR6	Proline dehydrogenase OS=Rattus norvegicus OX=10116 GN=Prodh1 PE=1 SV=2	1.327	Up	0.0028177	Prodh1	68.094	136.15	23.7	11	16	11	0.82	0.85	0.931	0.956	0.976	0.941	1.108	1.151	1.193
F1LRE1	Glutathione reductase OS=Rattus norvegicus OX=10116 GN=Gsr PE=1 SV=2	1.238	Up	0.00119999	Gsr	44.789	8.177	9	4	5	4	0.858	0.905	0.842	1.044	1.063	1.016	1.064	1.055	1.106
F1LST1	Fibronectin OS=Rattus norvegicus OX=10116 GN=Fn1 PE=1 SV=3	1.27	Up	0.00130256	Fn1	262.75	12.144	2.3	6	6	6	0.881	0.939	0.938	0.928	0.949	1.007	1.127	1.164	1.212
Q9R1T1	Barrier-to-autointegration factor OS=Rattus norvegicus OX=10116 GN=Banf1 PE=1 SV=1	1.254	Up	0.00183633	Banf1	10.044	71.913	42.7	3	5	3	0.951	0.929	0.887	0.957	0.918	0.925	1.182	1.184	1.104
Q09426	2-hydroxyacylsphingosine 1-beta-galactosyltransferase OS=Rattus norvegicus OX=10116 GN=Ugt8 PE=1 SV=1	0.741	Down	0.00059683	Ugt8	61.125	4.2733	3	2	2	2	1.189	1.112	1.075	1.035	1.064	1.048	0.839	0.84	0.824
A0A0G2KAE4	Sulfhydryl oxidase OS=Rattus norvegicus OX=10116 GN=LOC100912596 PE=4 SV=1	1.241	Up	0.038022	LOC100912596	16.828	2.1667	7.4	1	2	1	0.991	0.95	0.886	0.852	0.898	0.921	1.213	1.032	1.264
P47863	Aquaporin-4 OS=Rattus norvegicus OX=10116 GN=Aqp4 PE=1 SV=1	0.802	Down	0.0109615	Aqp4	34.48	8.2391	9.3	3	7	3	1.029	1.081	0.977	1.071	1.12	1.204	0.883	0.823	0.769
Q9JJW1	Tetraspanin-2 OS=Rattus norvegicus OX=10116 GN=Tspan2 PE=1 SV=1	1.283	Up	0.000143587	Tspan2	24.189	25.622	12.2	2	3	2	0.956	0.998	0.952	0.82	0.802	0.78	1.238	1.225	1.264
M0R9L6	Uncharacterized protein OS=Rattus norvegicus OX=10116 GN=Ccdc7 PE=4 SV=2	2.098	Up	5.5677e-05	Ccdc7	51.178	-2	2.7	1	1	1	0.481	0.504	0.482	1.426	1.409	1.404	1.086	1.036	0.956
D3ZFB6	Proline-rich transmembrane protein 2 OS=Rattus norvegicus OX=10116 GN=Prrt2 PE=1 SV=1	1.202	Up	0.0072189	Prrt2	35.82	28.834	27.3	4	6	4	1.067	0.992	1.003	0.764	0.833	0.748	1.16	1.244	1.275
D3ZPC3	TLC domain-containing 2 OS=Rattus norvegicus OX=10116 GN=Tlcd2 PE=4 SV=2	1.469	Up	0.00133666	Tlcd2	30.795	1.5848	2.5	1	2	1	0.881	0.822	0.873	0.874	0.804	0.973	1.32	1.308	1.156
D3ZUV9	CCR4-NOT transcription complex, subunit 3 OS=Rattus norvegicus OX=10116 GN=Cnot3 PE=1 SV=2	0.785	Down	0.0142438	Cnot3	81.88	23.602	8.3	6	7	6	1.15	1.017	1.16	0.895	1.118	1.08	0.811	0.87	0.931
A0A0G2JUV6	Sorting nexin 14 OS=Rattus norvegicus OX=10116 GN=Snx14 PE=4 SV=1	0.823	Down	0.0172409	Snx14	72.74	4.1028	1.8	1	1	1	1.091	1.084	0.995	1.067	1.107	1.041	0.808	0.873	0.928
Q5RKI6	Probable RNA-binding protein EIF1AD OS=Rattus norvegicus OX=10116 GN=Eif1ad PE=1 SV=1	0.745	Down	0.025361	Eif1ad	19.076	6.5797	9.6	1	1	1	1.152	1.07	1.115	1.025	1.065	1.117	0.732	0.968	0.787
Q812E4	Synaptotagmin-like protein 5 OS=Rattus norvegicus OX=10116 GN=Sytl5 PE=2 SV=1	3.795	Up	5.091e-07	Sytl5	83.644	7.3134	6.1	4	5	1	0.304	0.319	0.317	1.459	1.39	1.39	1.202	1.227	1.138
Q68G41	Dodecenoyl-Coenzyme A delta isomerase (3,2 trans-enoyl-Coenzyme A isomerase) OS=Rattus norvegicus OX=10116 GN=Eci1 PE=1 SV=1	1.228	Up	0.0152038	Eci1	32.264	27.305	22.5	7	11	7	1.006	0.912	0.859	0.936	0.958	1.012	1.145	1.175	1.091
A0A140TA89	Glycine amidinotransferase, mitochondrial OS=Rattus norvegicus OX=10116 GN=Gatm PE=1 SV=1	1.404	Up	0.00148308	Gatm	52.143	15.135	9.5	4	5	4	0.85	0.856	0.931	0.889	0.859	0.917	1.182	1.206	1.314
P02767	Transthyretin OS=Rattus norvegicus OX=10116 GN=Ttr PE=1 SV=1	0.765	Down	0.00018225	Ttr	15.72	23.711	20.4	3	4	3	1.154	1.093	1.11	1.022	1.026	1.059	0.876	0.849	0.842
A1A5P0	Cdc42 effector protein 1 OS=Rattus norvegicus OX=10116 GN=Cdc42ep1 PE=1 SV=1	0.748	Down	0.00109594	Cdc42ep1	41.028	39.967	11.3	3	3	3	1.063	1.154	1.062	1.042	1.045	1.182	0.851	0.795	0.806
D4ADV8	Dishevelled segment polarity protein 3 OS=Rattus norvegicus OX=10116 GN=Dvl3 PE=1 SV=2	1.26	Up	0.040881	Dvl3	78.136	16.837	7.4	6	6	4	1.09	1.017	0.927	0.718	0.745	0.741	1.227	1.166	1.429
B0BNM9	Glycolipid transfer protein OS=Rattus norvegicus OX=10116 GN=GLTP PE=2 SV=1	0.818	Down	0.00118124	GLTP	23.703	16.806	25.4	6	12	6	1.099	1.11	1.043	1.045	1.069	0.972	0.906	0.862	0.893
P14942	Glutathione S-transferase alpha-4 OS=Rattus norvegicus OX=10116 GN=Gsta4 PE=1 SV=2	1.205	Up	0.00147596	Gsta4	25.51	10.257	22.5	5	7	4	0.913	0.965	0.894	0.946	1.026	0.918	1.125	1.118	1.097
P60825	Cold-inducible RNA-binding protein OS=Rattus norvegicus OX=10116 GN=Cirbp PE=2 SV=1	1.214	Up	1.96997e-05	Cirbp	18.607	26.065	25	4	6	4	0.935	0.924	0.94	0.96	0.949	0.877	1.144	1.136	1.119
P01015	Angiotensinogen OS=Rattus norvegicus OX=10116 GN=Agt PE=1 SV=1	1.449	Up	0.000121228	Agt	51.981	12.074	11.5	5	5	5	0.818	0.83	0.83	0.954	1	0.944	1.25	1.193	1.148
Q64611	Cysteine sulfinic acid decarboxylase OS=Rattus norvegicus OX=10116 GN=Csad PE=1 SV=1	0.756	Down	1.1251e-06	Csad	55.248	25.065	10.8	5	8	5	1.074	1.072	1.065	1.075	1.157	1.135	0.81	0.818	0.8
A0A0G2JSW3	Globin a4 OS=Rattus norvegicus OX=10116 GN=Hbb PE=1 SV=1	22.11	Up	1.9364e-08	Hbb	15.965	8.1288	78.9	12	86	1	0.116	0.121	0.126	0.148	0.199	0.232	2.669	2.613	2.744
Q5XIU9	Membrane-associated progesterone receptor component 2 OS=Rattus norvegicus OX=10116 GN=Pgrmc2 PE=1 SV=1	1.373	Up	0.0031813	Pgrmc2	23.403	20.751	22.6	5	10	4	0.975	0.932	0.986	0.792	0.751	0.799	1.233	1.295	1.444
A0A096MJN4	Septin 4 OS=Rattus norvegicus OX=10116 GN=Sept4 PE=1 SV=1	0.822	Down	7.7148e-05	Sept4	53.083	98.18	37	16	28	13	1.097	1.066	1.061	1.069	1.063	1.017	0.876	0.881	0.892
F1LR87	Beta-hexosaminidase OS=Rattus norvegicus OX=10116 GN=Hexb PE=1 SV=3	1.205	Up	0.00040148	Hexb	61.5	16.068	8.7	5	9	5	0.907	0.926	0.961	0.959	0.977	0.926	1.116	1.126	1.126
A0A0G2K5U9	Alpha-actinin-4 OS=Rattus norvegicus OX=10116 GN=Actn4 PE=1 SV=1	0.812	Down	0.0045439	Actn4	104.91	323.31	51.6	43	98	1	1.111	1.067	1.118	1	1.028	1.03	0.914	0.928	0.834
D3ZCC3	Slc24a4 protein OS=Rattus norvegicus OX=10116 GN=Slc24a4 PE=2 SV=2	1.296	Up	0.021579	Slc24a4	62.864	6.1178	5.7	3	3	3	0.98	1.011	0.902	0.811	0.822	0.75	1.336	1.102	1.312
P47819	Glial fibrillary acidic protein OS=Rattus norvegicus OX=10116 GN=Gfap PE=1 SV=2	0.788	Down	4.6827e-06	Gfap	49.957	323.31	69.1	33	131	31	1.053	1.074	1.061	1.114	1.085	1.122	0.833	0.848	0.832
P14141	Carbonic anhydrase 3 OS=Rattus norvegicus OX=10116 GN=Ca3 PE=1 SV=3	0.813	Down	0.0089774	Ca3	29.431	11.637	11.2	2	2	2	1.084	1.13	1.174	0.961	0.957	0.986	0.872	0.986	0.896
P62804	Histone H4 OS=Rattus norvegicus OX=10116 GN=Hist1h4b PE=1 SV=2	1.448	Up	3.7961e-05	Hist1h4b	11.367	47.461	58.3	8	36	8	0.857	0.874	0.836	0.904	0.935	0.884	1.263	1.208	1.245
Q4KM24	Peroxisomal biogenesis factor 11 beta OS=Rattus norvegicus OX=10116 GN=Pex11b PE=1 SV=1	1.318	Up	0.03394	Pex11b	28.642	3.5704	4.3	1	1	1	0.814	0.934	0.793	0.986	0.921	1.15	1.097	0.991	1.262
Q7TSE9	HCLS1-associated protein X-1 OS=Rattus norvegicus OX=10116 GN=Hax1 PE=1 SV=1	0.669	Down	0.000176925	Hax1	31.448	8.6928	11.5	3	4	3	1.158	1.127	1.139	1.115	1.086	1.102	0.802	0.726	0.763
P37361	Metallothionein-3 OS=Rattus norvegicus OX=10116 GN=Mt3 PE=2 SV=1	1.369	Up	0.00036228	Mt3	6.809	18.281	36.4	3	9	3	1	0.985	0.934	0.703	0.69	0.679	1.383	1.313	1.301
F1M957	von Willebrand factor OS=Rattus norvegicus OX=10116 GN=Vwf PE=1 SV=3	1.341	Up	0.00028123	Vwf	308.98	4.0899	0.6	2	2	2	0.878	0.861	0.891	0.931	0.955	0.944	1.124	1.197	1.207
B2GV06	Succinyl-CoA:3-ketoacid coenzyme A transferase 1, mitochondrial OS=Rattus norvegicus OX=10116 GN=Oxct1 PE=1 SV=1	1.24	Up	6.3328e-05	Oxct1	56.203	167.19	33.3	16	55	16	0.914	0.933	0.914	0.935	0.94	0.929	1.124	1.135	1.164
D3ZFK5	RCG42279 OS=Rattus norvegicus OX=10116 GN=Spcs1 PE=1 SV=3	0.728	Down	0.00139557	Spcs1	18.1	8.3302	8	1	1	1	1.052	1.189	1.064	1.113	1.113	1.054	0.796	0.816	0.795
D4A038	Translocating chain-associated membrane protein OS=Rattus norvegicus OX=10116 GN=Tram1l1 PE=3 SV=1	1.413	Up	0.0039571	Tram1l1	41.011	3.6315	3.3	1	1	1	0.915	0.998	0.854	0.739	0.798	0.803	1.297	1.224	1.389
P31000	Vimentin OS=Rattus norvegicus OX=10116 GN=Vim PE=1 SV=2	1.266	Up	1.51024e-05	Vim	53.732	159.71	51.9	28	64	23	0.934	0.922	0.913	0.895	0.933	0.94	1.18	1.158	1.168
Q63639	Retinal dehydrogenase 2 OS=Rattus norvegicus OX=10116 GN=Aldh1a2 PE=1 SV=2	1.36	Up	0.0180204	Aldh1a2	56.639	4.3432	7.1	4	7	1	0.72	0.832	0.944	1.055	1.073	0.933	1.153	1.085	1.157
F1LPA6	Peptidyl arginine deiminase, type II, isoform CRA_a OS=Rattus norvegicus OX=10116 GN=Padi2 PE=4 SV=2	0.833	Down	8.1403e-05	Padi2	75.256	43.477	13.2	8	13	8	1.041	1.041	1.02	1.133	1.099	1.083	0.853	0.877	0.855
M0R9N8	Uncharacterized protein OS=Rattus norvegicus OX=10116 GN=Anlnl1 PE=4 SV=1	0.791	Down	0.00041616	Anlnl1	106.85	37.493	9.7	9	11	9	1.057	1.066	1.105	1.053	1.036	1.015	0.867	0.823	0.864
Q62651	Delta(3,5)-Delta(2,4)-dienoyl-CoA isomerase, mitochondrial OS=Rattus norvegicus OX=10116 GN=Ech1 PE=1 SV=2	1.218	Up	2.1676e-05	Ech1	36.171	41.023	21.4	7	11	7	0.941	0.915	0.931	0.951	0.93	0.935	1.139	1.127	1.129
Q641X3	Beta-hexosaminidase subunit alpha OS=Rattus norvegicus OX=10116 GN=Hexa PE=2 SV=1	1.277	Up	6.3598e-05	Hexa	60.537	7.8233	5.3	3	3	3	0.881	0.923	0.905	0.935	0.978	0.906	1.143	1.157	1.16
D4A051	Integrin alpha-7 OS=Rattus norvegicus OX=10116 GN=Itga7 PE=3 SV=2	1.214	Up	0.0037772	Itga7	126.32	5.0144	1.6	2	2	2	0.894	0.874	0.955	0.996	0.934	1.035	1.101	1.137	1.068
Q6AXS4	Renin receptor OS=Rattus norvegicus OX=10116 GN=Atp6ap2 PE=2 SV=1	1.384	Up	0.0043832	Atp6ap2	39.081	11.568	6	2	3	2	0.867	0.938	0.808	0.971	1.041	0.727	1.152	1.172	1.293
Q7TMZ5	ADP-ribosylation factor-like 6 interacting protein 1 OS=Rattus norvegicus OX=10116 GN=Arl6ip1 PE=1 SV=1	0.734	Down	0.000195298	Arl6ip1	23.451	8.4286	8.9	2	3	2	1.125	1.142	1.146	1.066	1.012	1.036	0.8	0.865	0.84
F7EMK8	Aldose reductase-related protein 1-like OS=Rattus norvegicus OX=10116 GN=LOC100910708 PE=4 SV=1	0.639	Down	0.000156358	LOC100910708	33.766	6.3466	10.5	4	6	3	1.368	1.491	1.407	0.657	0.73	0.708	0.94	0.906	0.878
F1M208	Piezo-type mechanosensitive ion channel component OS=Rattus norvegicus OX=10116 GN=Piezo2 PE=3 SV=3	1.993	Up	0.000122187	Piezo2	313.93	2.0594	0.5	2	2	2	0.776	0.694	0.716	0.798	0.838	0.809	1.484	1.513	1.359
F1LX47	Uncharacterized protein OS=Rattus norvegicus OX=10116 PE=4 SV=3	0.72	Down	0.00161819	---	96.735	1.6758	1	1	4	1	1.204	1.207	1.205	0.909	0.939	0.929	0.891	0.858	0.855
A2VD12	Pre-B-cell leukemia transcription factor-interacting protein 1 OS=Rattus norvegicus OX=10116 GN=Pbxip1 PE=1 SV=1	1.443	Up	0.0052417	Pbxip1	80.275	57.133	14.5	8	10	8	0.899	0.74	0.879	0.868	0.976	0.914	1.185	1.173	1.276
A0A0A0MY22	Sialate O-acetylesterase OS=Rattus norvegicus OX=10116 GN=Siae PE=1 SV=1	1.211	Up	0.0007046	Siae	60.508	8.4327	2.2	1	1	1	0.95	0.95	0.917	0.867	0.974	0.934	1.113	1.174	1.123
Q920A6	Retinoid-inducible serine carboxypeptidase OS=Rattus norvegicus OX=10116 GN=Scpep1 PE=2 SV=1	1.283	Up	0.000135366	Scpep1	51.174	15.938	16.8	7	7	7	0.907	0.902	0.882	0.945	0.987	0.928	1.123	1.147	1.182
A0A0H2UHR7	Filamin-C OS=Rattus norvegicus OX=10116 GN=Flnc PE=1 SV=1	1.214	Up	0.0067404	Flnc	287.3	52.947	7	16	17	12	0.909	0.874	0.941	1.032	0.936	1.02	1.038	1.152	1.116
Q8R4T5	General receptor for phosphoinositides 1-associated scaffold protein OS=Rattus norvegicus OX=10116 GN=Grasp PE=1 SV=1	0.828	Down	0.024496	Grasp	42.32	3.2006	2.5	1	1	1	1.027	1.18	1.064	0.991	1.072	0.964	0.945	0.919	0.846
Q9QZA6	CD151 antigen OS=Rattus norvegicus OX=10116 GN=Cd151 PE=1 SV=2	1.635	Up	1.98149e-05	Cd151	28.355	1.9595	3.2	1	1	1	0.868	0.871	0.904	0.662	0.689	0.731	1.481	1.399	1.442
P05964	Protein S100-A6 OS=Rattus norvegicus OX=10116 GN=S100a6 PE=1 SV=3	1.202	Up	0.0043158	S100a6	10.035	1.6885	9	1	1	1	0.937	0.949	0.921	0.955	0.914	0.949	1.078	1.105	1.192
D4A3U1	Claudin 12 (Predicted) OS=Rattus norvegicus OX=10116 GN=Gtpbp10 PE=4 SV=1	1.343	Up	0.034459	Gtpbp10	40.595	1.5876	1.9	1	1	1	0.985	0.727	0.885	1.134	0.919	0.86	1.172	1.088	1.228
D4AEG7	TBC1 domain family, member 13 OS=Rattus norvegicus OX=10116 GN=Tbc1d13 PE=1 SV=3	0.672	Down	0.00102035	Tbc1d13	46.476	16.135	9.8	4	5	4	1.171	1.29	1.178	1.018	1.077	0.862	0.855	0.828	0.762
P17988	Sulfotransferase 1A1 OS=Rattus norvegicus OX=10116 GN=Sult1a1 PE=1 SV=1	3.109	Up	1.039e-06	Sult1a1	33.906	4.9817	5.8	2	2	2	0.548	0.582	0.59	0.6	0.629	0.684	1.729	1.796	1.822
A0A0H2UHF5	ATP-sensitive inward rectifier potassium channel 10 OS=Rattus norvegicus OX=10116 GN=Kcnj10 PE=1 SV=1	0.655	Down	0.000140234	Kcnj10	42.388	17.759	12.7	5	6	5	1.131	1.198	1.12	1.051	1.202	1.01	0.724	0.778	0.757
Q68FY4	Group specific component OS=Rattus norvegicus OX=10116 GN=Gc PE=1 SV=1	0.611	Down	0.00132081	Gc	53.518	3.9247	4	2	2	2	1.113	1.195	1.332	1.002	1.039	1.142	0.695	0.768	0.762
D3ZYQ8	Uridine-cytidine kinase OS=Rattus norvegicus OX=10116 GN=Uckl1 PE=3 SV=1	0.809	Down	0.0122804	Uckl1	60.826	2.328	1.6	1	3	1	1.172	1.016	1.068	1.079	1.07	0.985	0.838	0.911	0.886
A0A0G2JSQ0	Serine/threonine-protein phosphatase 2A 55 kDa regulatory subunit B OS=Rattus norvegicus OX=10116 GN=Ppp2r2d PE=1 SV=1	1.208	Up	1.74146e-05	Ppp2r2d	51.973	6.4264	20.1	9	12	2	1.039	1.031	1.038	0.658	0.811	0.738	1.238	1.247	1.268
G3V709	Nicotinate phosphoribosyltransferase OS=Rattus norvegicus OX=10116 GN=Naprt PE=1 SV=1	1.256	Up	0.00036174	Naprt	58.603	4.4216	3	2	3	2	0.862	0.822	0.85	1.032	1.083	1.121	1.03	1.077	1.076
A0A096MJK7	Lymphocyte antigen 6 family member E (Fragment) OS=Rattus norvegicus OX=10116 GN=Ly6e PE=4 SV=1	1.305	Up	0.0069019	Ly6e	10.805	2.0616	7.8	1	1	1	1	1.039	0.921	0.703	0.738	0.791	1.379	1.272	1.211
P32198	Carnitine O-palmitoyltransferase 1, liver isoform OS=Rattus norvegicus OX=10116 GN=Cpt1a PE=1 SV=2	1.248	Up	1.70324e-05	Cpt1a	88.124	15.759	6.3	5	5	5	0.902	0.896	0.883	0.959	0.978	1.019	1.102	1.119	1.124
A0A0G2K5E8	Collagen, type I, alpha 2 OS=Rattus norvegicus OX=10116 GN=NEWGENE_621351 PE=1 SV=1	1.635	Up	9.7538e-05	NEWGENE_621351	120.04	23.12	3.5	4	6	4	0.767	0.753	0.789	0.959	0.921	0.944	1.282	1.19	1.304
Q9WVJ6	Tissue-type transglutaminase OS=Rattus norvegicus OX=10116 GN=Tgm2 PE=1 SV=1	1.264	Up	0.00041849	Tgm2	76.934	19.423	7.7	4	4	4	0.855	0.913	0.858	1.024	1.009	1.012	1.104	1.116	1.1
F1LSW7	60S ribosomal protein L14 OS=Rattus norvegicus OX=10116 GN=Rpl14 PE=1 SV=2	1.277	Up	0.00077769	Rpl14	23.322	19.178	19.2	4	8	4	0.883	0.865	0.935	0.964	0.971	0.959	1.113	1.155	1.159
P10252	CD48 antigen OS=Rattus norvegicus OX=10116 GN=Cd48 PE=1 SV=1	0.8	Down	0.00022493	Cd48	27.679	3.486	7.1	2	3	2	1.146	1.091	1.093	0.968	1.002	1.071	0.888	0.899	0.876
Q6P747	Heterochromatin protein 1-binding protein 3 OS=Rattus norvegicus OX=10116 GN=Hp1bp3 PE=1 SV=1	1.309	Up	1.1351e-06	Hp1bp3	60.806	60.846	24.1	14	20	14	0.899	0.884	0.899	0.908	0.929	0.961	1.162	1.176	1.173
F1LU97	SAM and SH3 domain-containing 1 OS=Rattus norvegicus OX=10116 GN=Sash1 PE=1 SV=3	0.805	Down	0.0174589	Sash1	117.87	12.044	2.2	2	3	2	1.085	1.146	0.977	1.065	1.013	1.131	0.811	0.883	0.888
D3ZWQ8	Rho guanine nucleotide exchange factor 6 OS=Rattus norvegicus OX=10116 GN=Arhgef6 PE=1 SV=3	1.364	Up	0.00113582	Arhgef6	89.776	9.4269	7	5	7	4	0.888	0.973	0.935	0.84	0.813	0.758	1.316	1.207	1.291
Q02765	Cathepsin S OS=Rattus norvegicus OX=10116 GN=Ctss PE=2 SV=1	1.27	Up	0.0095419	Ctss	36.833	10.692	6.7	2	5	2	0.884	0.944	0.836	1.011	0.891	1.029	1.049	1.145	1.19
Q9JMI1	Acetoacetyl-CoA synthetase OS=Rattus norvegicus OX=10116 GN=Aacs PE=1 SV=1	0.689	Down	0.003399	Aacs	75.039	21.33	4.6	3	3	3	1.085	1.151	1.112	1.096	1.123	1.129	0.697	0.851	0.76
O35147	Bcl2-associated agonist of cell death OS=Rattus norvegicus OX=10116 GN=Bad PE=1 SV=2	1.345	Up	0.0024835	Bad	22.228	2.5699	4.4	1	1	1	0.928	0.953	1.016	0.778	0.769	0.711	1.213	1.323	1.36
A0A0G2JXK5	Serine protease inhibitor OS=Rattus norvegicus OX=10116 GN=LOC299282 PE=1 SV=1	1.216	Up	0.0032644	LOC299282	46.219	27.73	15.7	6	10	3	0.929	0.865	0.95	0.979	0.977	0.959	1.085	1.116	1.135
F1MAB2	RIKEN cDNA 5330417C22 gene OS=Rattus norvegicus OX=10116 GN=RGD1310209 PE=4 SV=2	1.439	Up	7.5025e-05	RGD1310209	110.58	5.906	2.9	2	2	2	0.914	0.927	0.881	0.747	0.806	0.83	1.28	1.293	1.345
Q642E2	60S ribosomal protein L28 OS=Rattus norvegicus OX=10116 GN=Rpl28 PE=2 SV=1	1.211	Up	0.00038379	Rpl28	15.733	24.091	38	6	13	6	0.942	0.919	0.96	0.935	0.967	0.906	1.155	1.112	1.15
P08050	Gap junction alpha-1 protein OS=Rattus norvegicus OX=10116 GN=Gja1 PE=1 SV=2	1.204	Up	0.00023502	Gja1	43.031	196.69	33.5	10	28	10	0.909	0.938	0.908	1.004	0.966	0.95	1.1	1.089	1.127
F1LN88	Aldehyde dehydrogenase, mitochondrial OS=Rattus norvegicus OX=10116 GN=Aldh2 PE=1 SV=2	1.207	Up	2.9248e-06	Aldh2	56.516	152.43	32	14	36	12	0.92	0.911	0.902	0.981	0.956	0.996	1.099	1.103	1.097
M0RDK4	PITPNM family member 3 OS=Rattus norvegicus OX=10116 GN=Pitpnm3 PE=1 SV=2	0.795	Down	0.030282	Pitpnm3	101.2	4.1813	1.6	1	1	1	1.18	0.966	1.164	0.913	1.037	1.151	0.877	0.841	0.913
D3ZIV9	Cytokine receptor-like factor 1 OS=Rattus norvegicus OX=10116 GN=Crlf1 PE=4 SV=1	1.283	Up	0.0058643	Crlf1	46.574	3.9361	3.3	1	1	1	0.882	0.898	0.792	1.008	0.998	1.08	1.045	1.129	1.127
D3ZZQ4	Adipogenesis-associated, Mth938 domain-containing OS=Rattus norvegicus OX=10116 GN=Aamdc PE=1 SV=1	1.241	Up	0.0131953	Aamdc	13.502	9.4576	20.2	2	2	2	0.963	0.892	0.835	0.929	1.108	0.908	1.047	1.142	1.15
A0A0G2K2W2	C-X9-C motif-containing 4 OS=Rattus norvegicus OX=10116 GN=Cmc4 PE=4 SV=1	1.246	Up	0.0110596	Cmc4	7.6146	15.304	50	3	3	3	0.851	0.771	0.838	1.047	1.294	1.06	0.945	1.064	1.055
O35077	Glycerol-3-phosphate dehydrogenase [NAD(+)], cytoplasmic OS=Rattus norvegicus OX=10116 GN=Gpd1 PE=1 SV=4	1.582	Up	2.0547e-06	Gpd1	37.452	111.57	41.3	15	38	13	0.824	0.854	0.853	0.816	0.837	0.823	1.321	1.349	1.333
A0A0H2UHI7	ATPase family AAA domain-containing protein 1 OS=Rattus norvegicus OX=10116 GN=Atad1 PE=1 SV=1	1.244	Up	0.0078159	Atad1	45.091	60.707	18.4	7	9	3	0.933	0.955	0.831	0.976	0.998	0.904	1.117	1.112	1.154
A0A0G2K8V5	C-reactive protein OS=Rattus norvegicus OX=10116 GN=Crp PE=1 SV=1	0.557	Down	8.472e-05	Crp	116.5	4.0749	1	1	1	1	1.182	1.254	1.159	1.171	1.174	1.068	0.662	0.703	0.639
B0BNN3	Carbonic anhydrase 1 OS=Rattus norvegicus OX=10116 GN=Ca1 PE=1 SV=1	1.252	Up	0.0028972	Ca1	28.299	28.599	16.9	4	10	4	0.919	0.821	0.885	1.038	0.966	0.926	1.074	1.1	1.113
G3V9G4	ATP-citrate synthase OS=Rattus norvegicus OX=10116 GN=Acly PE=1 SV=1	1.217	Up	0.0021584	Acly	119.71	2.595	38.3	37	79	1	1.007	1.027	0.972	0.807	0.833	0.74	1.275	1.191	1.191
A0A0G2K6R0	Trinucleotide repeat-containing 6B OS=Rattus norvegicus OX=10116 GN=Tnrc6b PE=1 SV=1	1.221	Up	0.000158091	Tnrc6b	189.97	6.2169	1.7	3	5	3	0.96	0.992	0.99	0.674	0.828	0.846	1.207	1.21	1.174
G3V6F7	Synaptotagmin-like 5, isoform CRA_a OS=Rattus norvegicus OX=10116 GN=Sytl5 PE=4 SV=1	0.644	Down	0.00031671	Sytl5	83.7	2.2573	6.1	4	4	1	1.326	1.389	1.465	0.794	0.723	0.768	0.904	0.856	0.931
O08651	D-3-phosphoglycerate dehydrogenase OS=Rattus norvegicus OX=10116 GN=Phgdh PE=1 SV=3	0.778	Down	2.4196e-05	Phgdh	56.493	192.11	25.7	13	30	13	1.145	1.168	1.144	0.961	0.972	0.97	0.907	0.904	0.88
D3ZTB5	S100 calcium-binding protein A13 OS=Rattus norvegicus OX=10116 GN=S100a13 PE=1 SV=2	0.774	Down	0.00081578	S100a13	11.198	33.287	26.5	3	6	3	1.075	1.135	1.114	1.061	1.028	1.067	0.893	0.857	0.824
P62966	Cellular retinoic acid-binding protein 1 OS=Rattus norvegicus OX=10116 GN=Crabp1 PE=1 SV=3	1.222	Up	0.00035689	Crabp1	15.591	8.5213	21.2	3	4	3	0.944	0.896	0.919	0.97	0.948	0.952	1.105	1.142	1.125
P13109	Fibroblast growth factor 2 OS=Rattus norvegicus OX=10116 GN=Fgf2 PE=1 SV=1	1.227	Up	0.00151774	Fgf2	17.138	7.865	11.7	2	2	2	0.959	0.907	0.957	0.937	0.909	0.881	1.132	1.132	1.199
Q6PCU4	Emd protein OS=Rattus norvegicus OX=10116 GN=Emd PE=1 SV=1	1.217	Up	0.00181817	Emd	29.585	17.566	18.5	3	4	3	0.931	0.898	0.918	1.018	1.06	0.817	1.081	1.093	1.169
Q66H98	Caveolae-associated protein 2 OS=Rattus norvegicus OX=10116 GN=Cavin2 PE=1 SV=3	1.652	Up	0.00047703	Cavin2	46.386	3.1289	5.5	2	2	2	0.832	0.939	0.807	0.719	0.763	0.7	1.422	1.452	1.385
Q6AY56	Tubulin alpha-8 chain OS=Rattus norvegicus OX=10116 GN=Tuba8 PE=2 SV=1	0.824	Down	0.00036156	Tuba8	50.037	69.338	46.8	24	198	7	1.067	1.079	1.108	1.031	1.04	1.019	0.884	0.879	0.917
M0RDC8	Mitochondrial translation release factor 1 OS=Rattus norvegicus OX=10116 GN=Mtrf1 PE=1 SV=1	1.415	Up	0.00095514	Mtrf1	52.32	1.6453	3.4	2	2	2	0.886	0.888	0.845	0.884	0.941	0.837	1.26	1.15	1.297
D4ACP8	Serine active site-containing 1 OS=Rattus norvegicus OX=10116 GN=Serac1 PE=1 SV=2	0.798	Down	0.0167602	Serac1	64.123	2.5733	3.3	2	2	2	1.076	1.203	1.039	0.825	1.015	1.207	0.946	0.842	0.859
P07154	Cathepsin L1 OS=Rattus norvegicus OX=10116 GN=Ctsl PE=1 SV=2	1.519	Up	0.002184	Ctsl	37.66	3.6831	5.4	2	2	2	0.846	0.833	0.793	0.923	0.926	0.902	1.247	1.255	1.252
A0A0H2UHP1	Retinal dehydrogenase 1 OS=Rattus norvegicus OX=10116 GN=Aldh1a1 PE=1 SV=1	0.755	Down	0.039639	Aldh1a1	56.589	62.902	15.5	7	15	2	1.334	1.14	1.106	0.912	0.903	0.943	0.785	1.014	0.904
A0A0H2UHI5	Serine protease inhibitor OS=Rattus norvegicus OX=10116 GN=Serpina3n PE=1 SV=1	1.25	Up	0.000195986	Serpina3n	45.481	3.2374	2.5	1	1	1	0.955	0.926	0.925	0.883	0.883	0.935	1.14	1.174	1.193
A0A0G2KAY8	Selenoprotein F OS=Rattus norvegicus OX=10116 GN=Selenof PE=1 SV=1	0.81	Down	0.031937	Selenof	17.672	9.7401	12.4	2	3	2	1.058	1.055	1.066	1.044	1.077	1.067	0.925	0.836	0.815
P02454	Collagen alpha-1(I) chain OS=Rattus norvegicus OX=10116 GN=Col1a1 PE=1 SV=5	1.483	Up	2.362e-05	Col1a1	137.95	46.468	3.8	4	8	4	0.852	0.834	0.846	0.885	0.904	0.956	1.24	1.221	1.293
G3V784	ADP-dependent glucokinase OS=Rattus norvegicus OX=10116 GN=Adpgk PE=1 SV=1	0.744	Down	0.0021553	Adpgk	53.918	15.376	10.7	4	5	4	1.134	1.138	1.102	1.067	1.047	1.028	0.859	0.88	0.77
A0A0G2K4H6	N-acetylgalactosamine-6-sulfatase OS=Rattus norvegicus OX=10116 GN=Galns PE=1 SV=1	1.265	Up	0.0031836	Galns	58.12	22.615	11.7	6	7	5	0.921	0.878	0.906	0.932	0.996	0.933	1.136	1.075	1.21
Q5XII0	Mammalian ependymin-related protein 1 OS=Rattus norvegicus OX=10116 GN=Epdr1 PE=1 SV=1	1.309	Up	0.00014463	Epdr1	25.639	41.884	20.5	4	11	4	0.895	0.926	0.892	0.962	0.924	0.901	1.173	1.159	1.218
Q7TQ70	Ac1873 OS=Rattus norvegicus OX=10116 GN=Fga PE=1 SV=1	1.202	Up	2.1717e-05	Fga	86.656	25.398	12.3	9	10	9	0.915	0.902	0.908	0.992	1.024	1.005	1.081	1.107	1.088
Q80Z26	Ectonucleoside triphosphate diphosphohydrolase 3 OS=Rattus norvegicus OX=10116 GN=Entpd3 PE=1 SV=1	0.804	Down	0.0158784	Entpd3	59.113	2.1953	1.7	1	1	1	1.169	0.995	1.161	1.075	0.933	1.046	0.874	0.89	0.908
Q6AYC4	Macrophage-capping protein OS=Rattus norvegicus OX=10116 GN=Capg PE=1 SV=1	0.823	Down	0.0036635	Capg	38.798	5.2795	3.2	1	1	1	1.117	1.074	1.088	0.992	1.037	1.017	0.935	0.917	0.848
A0A1W2Q616	MYC-binding protein 2, E3 ubiquitin protein ligase (Fragment) OS=Rattus norvegicus OX=10116 GN=Mycbp2 PE=1 SV=1	1.264	Up	0.039856	Mycbp2	248.4	3.4286	2.9	5	6	1	0.851	0.728	0.858	1.247	1.01	1.18	0.979	1.145	0.956
A0A0G2JTV8	Potassium voltage-gated channel subfamily C member 4 OS=Rattus norvegicus OX=10116 GN=Kcnc4 PE=3 SV=1	0.796	Down	0.022998	Kcnc4	68.247	5.3059	3	2	2	1	1.065	1.161	1.076	1.023	0.984	1.071	0.924	0.778	0.928
P14659	Heat shock-related 70 kDa protein 2 OS=Rattus norvegicus OX=10116 GN=Hspa2 PE=1 SV=2	1.221	Up	0.0030816	Hspa2	69.641	69.911	44.5	30	112	15	0.928	0.893	0.91	0.965	1.006	0.967	1.113	1.112	1.11
M0R9L2	Ciliary neurotrophic factor receptor subunit alpha OS=Rattus norvegicus OX=10116 GN=Cntfr PE=4 SV=1	1.326	Up	1.508e-06	Cntfr	40.823	16.079	10.8	4	7	4	0.893	0.899	0.883	0.92	0.838	0.951	1.172	1.194	1.181
Q499V1	Uridine phosphorylase OS=Rattus norvegicus OX=10116 GN=Upp1 PE=1 SV=1	1.338	Up	0.00087695	Upp1	34.114	5.124	5.4	2	3	2	0.935	0.911	0.943	0.839	0.826	0.84	1.312	1.179	1.241
P23928	Alpha-crystallin B chain OS=Rattus norvegicus OX=10116 GN=Cryab PE=1 SV=1	1.978	Up	8.0659e-05	Cryab	20.089	5.1247	11.4	2	2	2	0.769	0.727	0.673	0.859	0.84	0.813	1.386	1.457	1.448
D3ZZN3	Acetyl-coenzyme A synthetase OS=Rattus norvegicus OX=10116 GN=Acss1 PE=3 SV=1	1.39	Up	2.4967e-06	Acss1	74.891	25.586	14.7	11	13	11	0.877	0.872	0.88	0.929	0.909	0.956	1.204	1.208	1.241
P25977	Nucleolar transcription factor 1 OS=Rattus norvegicus OX=10116 GN=Ubtf PE=1 SV=1	1.229	Up	0.0031634	Ubtf	89.436	13.413	4.2	3	3	3	0.946	0.987	0.989	0.844	0.845	0.826	1.249	1.132	1.211
A0A0G2K528	Syntaxin 16 OS=Rattus norvegicus OX=10116 GN=Stx16 PE=1 SV=1	0.801	Down	0.0145028	Stx16	35.441	14.104	7.4	2	4	2	1.164	1.067	1.032	1.085	0.999	1.076	0.822	0.851	0.94
Q4V884	CDC16 cell division cycle 16 homolog (S. cerevisiae) OS=Rattus norvegicus OX=10116 GN=Cdc16 PE=1 SV=1	0.665	Down	0.000135229	Cdc16	71.36	12.908	11.1	7	8	7	1.084	1.148	1.158	1.108	1.131	1.12	0.733	0.743	0.78
A0A0G2K2X9	Two pore calcium channel protein 1 OS=Rattus norvegicus OX=10116 GN=Tpcn1 PE=1 SV=1	1.361	Up	0.0136215	Tpcn1	72.346	2.2275	2.4	1	1	1	0.825	1.033	0.864	0.725	1.039	0.793	1.202	1.307	1.197
P01048	T-kininogen 1 OS=Rattus norvegicus OX=10116 GN=Map1 PE=1 SV=2	1.526	Up	0.00100194	Map1	47.775	6.7015	4.7	2	3	2	0.765	0.78	0.842	0.943	0.909	0.956	1.141	1.305	1.196
A0A0H2UHB3	Carbonic anhydrase 4 OS=Rattus norvegicus OX=10116 GN=Car4 PE=1 SV=1	0.828	Down	0.0037798	Car4	35.579	10.869	11.5	3	4	3	1.171	1.102	1.064	1.079	0.999	0.856	0.927	0.897	0.939
Q9JHZ9	Sodium-coupled neutral amino acid transporter 3 OS=Rattus norvegicus OX=10116 GN=Slc38a3 PE=2 SV=1	1.204	Up	0.002301	Slc38a3	55.636	18.87	9.5	4	8	4	0.935	0.912	0.909	0.952	0.978	0.984	1.105	1.108	1.106
A0A0G2K4L6	Similar to TSC22 domain family protein 2 (TSC22-related-inducible leucine zipper protein 4) OS=Rattus norvegicus OX=10116 GN=Tsc22d2 PE=1 SV=1	0.743	Down	0.00067554	Tsc22d2	75.547	1.8133	4.4	4	9	1	1.143	1.042	1.119	1.098	1.084	1.08	0.799	0.819	0.837
Q6AXW2	RCG25684, isoform CRA_a OS=Rattus norvegicus OX=10116 GN=Tmod3 PE=1 SV=1	0.831	Down	0.0090428	Tmod3	39.471	2.409	6.2	2	5	1	1.034	1.082	1.17	1.031	0.838	1.153	0.89	0.905	0.935
P43278	Histone H1.0 OS=Rattus norvegicus OX=10116 GN=H1f0 PE=2 SV=2	1.639	Up	9.5862e-05	H1f0	20.885	14.156	18.6	3	5	3	0.804	0.787	0.785	0.864	0.922	0.89	1.235	1.289	1.37
P22057	Prostaglandin-H2 D-isomerase OS=Rattus norvegicus OX=10116 GN=Ptgds PE=1 SV=2	1.279	Up	0.0022354	Ptgds	21.301	3.9845	12.2	3	4	3	0.886	0.911	0.976	0.821	0.891	0.984	1.16	1.231	1.155
A0A0G2JXG5	Uncharacterized protein OS=Rattus norvegicus OX=10116 PE=1 SV=1	0.811	Down	0.00087843	---	17.705	2.8214	9.7	2	3	2	1.077	1.035	1.078	1.089	1.091	1.047	0.837	0.856	0.894
D3ZMY7	5'-nucleotidase, cytosolic II OS=Rattus norvegicus OX=10116 GN=Nt5c2 PE=1 SV=3	1.252	Up	0.00031946	Nt5c2	67.76	30.235	15.2	8	8	8	0.906	0.913	0.932	0.936	0.99	0.922	1.108	1.167	1.168
B4F795	Choline transporter-like protein 2 OS=Rattus norvegicus OX=10116 GN=Slc44a2 PE=2 SV=1	1.228	Up	0.00067916	Slc44a2	79.896	26.107	9.4	7	9	7	0.889	0.944	0.911	0.923	0.981	1.007	1.118	1.151	1.102
A0A0G2K0T6	Gamma-synuclein OS=Rattus norvegicus OX=10116 GN=Sncg PE=1 SV=1	0.599	Down	0.00018191	Sncg	13.045	94.177	78	10	21	8	1.128	1.147	1.108	1.166	1.178	1.127	0.635	0.669	0.722
P15087	Carboxypeptidase E OS=Rattus norvegicus OX=10116 GN=Cpe PE=1 SV=1	1.204	Up	0.003884	Cpe	53.308	104.3	37.2	17	42	5	1.034	1.051	1.015	0.767	0.793	0.792	1.236	1.185	1.31
F1LQQ8	Beta-glucuronidase OS=Rattus norvegicus OX=10116 GN=Gusb PE=1 SV=2	1.444	Up	0.0128154	Gusb	74.788	2.349	1.4	1	1	1	0.761	0.906	0.842	0.949	0.951	0.939	1.056	1.334	1.232
Q5XIE8	Integral membrane protein 2B OS=Rattus norvegicus OX=10116 GN=Itm2b PE=2 SV=1	1.212	Up	0.00080026	Itm2b	30.314	34.186	19.2	4	8	4	0.899	0.915	0.876	0.988	1.007	0.974	1.054	1.088	1.117
Q5BJN5	Mitochondrial intermembrane space import and assembly protein 40 OS=Rattus norvegicus OX=10116 GN=Chchd4 PE=2 SV=1	1.216	Up	0.012495	Chchd4	15.467	2.5699	6.5	1	1	1	0.864	0.847	0.97	1.013	0.977	1.055	1.092	1.116	1.052
M0RBJ7	Complement C3 OS=Rattus norvegicus OX=10116 GN=C3 PE=1 SV=1	0.752	Down	6.1716e-05	C3	186.23	149.2	13.3	19	24	19	1.074	1.052	1.072	1.097	1.126	1.146	0.788	0.792	0.826
D3ZCL3	U1 small nuclear ribonucleoprotein C OS=Rattus norvegicus OX=10116 GN=Snrpc PE=3 SV=1	1.242	Up	0.0091228	Snrpc	17.364	3.5564	5.7	1	1	1	1.01	1.039	0.999	0.815	0.7	0.719	1.366	1.244	1.175
P01946	Hemoglobin subunit alpha-1/2 OS=Rattus norvegicus OX=10116 GN=Hba1 PE=1 SV=3	1.241	Up	0.00133566	Hba1	15.328	127.78	71.8	11	58	2	0.989	0.972	0.916	0.935	0.913	0.882	1.207	1.205	1.157
D3ZIF0	Zinc finger protein 512 OS=Rattus norvegicus OX=10116 GN=Zfp512 PE=1 SV=1	1.589	Up	0.00181503	Zfp512	63.958	5.7716	2.3	1	1	1	0.856	0.722	0.852	0.886	0.903	0.911	1.228	1.276	1.358
B0BMZ1	Family with sequence similarity 241 member B OS=Rattus norvegicus OX=10116 GN=Fam241b PE=1 SV=1	1.205	Up	0.032043	Fam241b	13.185	32.023	26.7	2	4	2	0.993	0.93	0.969	0.942	0.985	0.889	1.041	1.234	1.21
D3Z955	Phosphoglucomutase 2-like 1 OS=Rattus norvegicus OX=10116 GN=Pgm2l1 PE=1 SV=1	1.367	Up	0.000118091	Pgm2l1	70.234	140.22	37.2	23	39	22	0.872	0.862	0.863	0.95	0.965	0.916	1.16	1.157	1.232

## Sheet:  SE+KD vsSE
Protein accession	Protein description	kd/ep Ratio	Regulated Type	kd/ep P value	Gene name	MW [kDa]	Score	Coverage [%]	Peptides	PSMs	Unique peptides	ctr1	ctr2	ctr3	ep1	ep2	ep3	kd1	kd2	kd3
F1M9C8	Kinesin-like protein KIF1C OS=Rattus norvegicus OX=10116 GN=Kif1c PE=1 SV=1	1.265	Up	0.0149988	Kif1c	122.29	10.32	6	6	11	1	0.997	0.916	0.88	0.824	0.979	0.94	1.118	1.136	1.215
F1LRJ9	Selenium-binding protein 1 OS=Rattus norvegicus OX=10116 GN=Selenbp1 PE=1 SV=2	1.243	Up	0.00041694	Selenbp1	55.107	77.702	34.3	14	17	14	0.878	0.904	0.913	0.905	0.948	0.944	1.128	1.173	1.177
Q5XIU4	B-cell receptor-associated protein 29 OS=Rattus norvegicus OX=10116 GN=Bcap29 PE=1 SV=1	1.27	Up	0.00074175	Bcap29	28.234	9.7154	14.1	4	5	4	0.969	1.089	0.986	0.855	0.918	0.86	1.101	1.142	1.102
A0A0G2K2Y3	Aminopeptidase OS=Rattus norvegicus OX=10116 GN=Erap1 PE=1 SV=1	1.278	Up	0.0115953	Erap1	100.74	4.4811	3.1	2	2	2	0.755	0.778	1.086	0.977	0.975	0.848	1.133	1.186	1.258
P04639	Apolipoprotein A-I OS=Rattus norvegicus OX=10116 GN=Apoa1 PE=1 SV=2	1.853	Up	1.78267e-05	Apoa1	30.062	22.002	23.6	7	8	7	0.772	0.658	0.741	0.788	0.834	0.773	1.451	1.5	1.487
P49806	Regulator of G-protein signaling 10 OS=Rattus norvegicus OX=10116 GN=Rgs10 PE=1 SV=2	1.322	Up	0.0176405	Rgs10	21.176	18.892	13.3	2	2	2	0.976	1.043	1.013	0.84	0.925	0.817	1.13	1.143	1.141
D4A853	Capicua transcriptional repressor OS=Rattus norvegicus OX=10116 GN=Cic PE=1 SV=2	1.519	Up	0.0146442	Cic	163.78	2.2899	0.7	1	1	1	1.24	1.052	1.038	0.68	0.808	0.799	0.985	1.175	1.313
Q68A21	Transcriptional activator protein Pur-beta OS=Rattus norvegicus OX=10116 GN=Purb PE=1 SV=3	1.313	Up	0.0058977	Purb	33.418	3.9666	39.7	11	17	1	1.085	1.089	1.146	0.862	0.853	0.773	1.048	1.171	1.047
Q5XI29	Cleavage and polyadenylation specificity factor subunit 7 OS=Rattus norvegicus OX=10116 GN=Cpsf7 PE=1 SV=1	1.361	Up	0.0040181	Cpsf7	51.072	27.071	8.7	4	4	4	0.998	1.035	1.089	0.859	0.891	0.76	1.094	1.153	1.169
A0A0G2JTL7	RBR-type E3 ubiquitin transferase OS=Rattus norvegicus OX=10116 GN=Ankib1 PE=1 SV=1	1.555	Up	0.0023422	Ankib1	111.28	7.361	3.6	3	3	3	0.98	0.904	1.043	0.865	0.749	0.786	1.315	1.29	1.128
A0A0G2JSV6	Globin c2 OS=Rattus norvegicus OX=10116 GN=Hba-a2 PE=1 SV=1	1.432	Up	0.00031901	Hba-a2	15.284	-2	69	10	54	1	0.978	0.97	1.003	0.819	0.844	0.839	1.212	1.127	1.244
B1H219	Dickkopf WNT-signaling pathway inhibitor 3 OS=Rattus norvegicus OX=10116 GN=Dkk3 PE=2 SV=1	1.436	Up	0.00027918	Dkk3	38.738	24.2	10.9	3	3	3	0.984	1.027	1.016	0.814	0.845	0.788	1.125	1.173	1.216
E9PTA4	ADAM metallopeptidase domain 9 OS=Rattus norvegicus OX=10116 GN=Adam9 PE=1 SV=2	1.308	Up	0.039335	Adam9	92.367	3.4329	1.4	1	1	1	0.889	0.939	1.049	0.966	0.907	0.789	1.014	1.246	1.223
Q9WVB9	Segment polarity protein dishevelled homolog DVL-1 OS=Rattus norvegicus OX=10116 GN=Dvl1 PE=1 SV=3	1.455	Up	0.02126	Dvl1	75.446	3.0381	5.5	4	4	2	0.9	1.076	1.144	0.865	0.887	0.664	1.155	1.274	1.086
Q4V8C3	Echinoderm microtubule-associated protein-like 1 OS=Rattus norvegicus OX=10116 GN=Eml1 PE=1 SV=2	0.66	Down	0.00036474	Eml1	89.801	14.268	9.6	8	8	7	1.235	1.251	1.349	1.076	1.028	1.047	0.652	0.691	0.736
F1M3G7	A-kinase anchor protein 13 OS=Rattus norvegicus OX=10116 GN=Akap13 PE=1 SV=2	0.652	Down	0.0099178	Akap13	301.4	1.618	0.6	1	1	1	0.96	1.251	0.993	1.097	1.105	1.282	0.865	0.659	0.746
G3V8L7	Integrin alpha M OS=Rattus norvegicus OX=10116 GN=Itgam PE=1 SV=1	0.712	Down	0.0073197	Itgam	127.19	7.716	4.8	4	5	4	1.021	1.069	1.006	1.238	1.066	1.133	0.741	0.886	0.821
D3ZYJ5	GRAM domain-containing 1B OS=Rattus norvegicus OX=10116 GN=Gramd1b PE=1 SV=1	1.261	Up	0.0042411	Gramd1b	101.2	13.479	7.3	6	6	6	1	0.997	0.997	0.916	0.928	0.826	1.113	1.099	1.156
A0A0G2JVX7	Apolipoprotein A-IV OS=Rattus norvegicus OX=10116 GN=Apoa4 PE=1 SV=1	2.154	Up	2.8773e-07	Apoa4	44.362	5.7593	7.1	3	3	3	0.695	0.712	0.686	0.716	0.728	0.743	1.545	1.577	1.588
M0RBN6	Neurexin-1-beta (Fragment) OS=Rattus norvegicus OX=10116 GN=Nrxn1 PE=4 SV=3	1.248	Up	0.00069855	Nrxn1	100.98	-2	25.8	18	29	1	1.128	1.01	1.006	0.887	0.843	0.898	1.12	1.07	1.09
Q642D2	Acid phosphatase 2, lysosomal OS=Rattus norvegicus OX=10116 GN=Acp2 PE=1 SV=1	0.809	Down	0.00090142	Acp2	48.404	9.2162	9.7	4	6	4	1.062	1.012	1.083	1.134	1.085	1.065	0.886	0.909	0.863
Q505J6	Mitochondrial glutamate carrier 2 OS=Rattus norvegicus OX=10116 GN=Slc25a18 PE=2 SV=2	0.825	Down	0.00131993	Slc25a18	34.17	14.337	19.7	7	7	4	1.039	1.069	1.003	1.105	1.062	1.055	0.885	0.857	0.916
Q4TU71	Reproductive homeobox on X chromosome 12 OS=Rattus norvegicus OX=10116 GN=Rhox12 PE=2 SV=1	0.449	Down	3.9466e-06	Rhox12	20.262	-2	4	1	2	1	0.631	0.64	0.633	1.625	1.609	1.509	0.73	0.697	0.704
A0A0G2JUS0	Protein quaking-like OS=Rattus norvegicus OX=10116 GN=LOC108348175 PE=4 SV=1	1.218	Up	0.0032969	LOC108348175	35.818	43.829	16.7	5	8	5	1.054	1.043	1.076	0.861	0.873	0.942	1.103	1.055	1.101
G3V9L1	Testis expressed gene 2 OS=Rattus norvegicus OX=10116 GN=Tex2 PE=1 SV=1	1.23	Up	0.0053193	Tex2	124.41	13.341	5.9	8	8	8	1.031	0.984	1.032	0.851	0.913	0.906	1.115	1.031	1.139
M0R589	Presenilins-associated rhomboid-like protein, mitochondrial OS=Rattus norvegicus OX=10116 GN=Parl PE=1 SV=2	1.615	Up	0.00044026	Parl	42.13	8.3774	5	2	2	2	1.121	1.14	0.824	0.745	0.822	0.712	1.19	1.237	1.253
D3ZGK7	Carboxylic ester hydrolase OS=Rattus norvegicus OX=10116 GN=Ces1c PE=1 SV=3	1.348	Up	8.4938e-05	Ces1c	64.232	10.697	6.3	3	3	3	0.85	0.893	0.896	0.908	0.872	0.927	1.214	1.207	1.229
D3ZH12	Nitric oxide synthase-interacting protein OS=Rattus norvegicus OX=10116 GN=Nosip PE=1 SV=1	1.402	Up	0.00058471	Nosip	33.257	3.911	11.3	3	3	3	0.984	0.996	1.009	0.799	0.855	0.864	1.225	1.128	1.176
A0A0G2K4U7	Microtubule-associated scaffold protein 2 OS=Rattus norvegicus OX=10116 GN=Mtus2 PE=1 SV=1	1.266	Up	0.0025005	Mtus2	146.51	9.2828	2.6	3	3	3	1.054	1.001	0.978	0.925	0.859	0.866	1.068	1.168	1.119
D4ADT5	DEAD (Asp-Glu-Ala-Asp) box polypeptide 58 (Predicted) OS=Rattus norvegicus OX=10116 GN=Ddx58 PE=1 SV=3	0.742	Down	0.0367	Ddx58	68.362	2.8433	1.5	1	1	1	1.092	1.155	0.995	1.045	1.17	1.084	0.892	0.885	0.672
Q6AYY8	Acetyl-coenzyme A transporter 1 OS=Rattus norvegicus OX=10116 GN=Slc33a1 PE=2 SV=1	1.754	Up	0.00021533	Slc33a1	61.101	1.7754	2.7	2	2	2	0.958	0.925	1.066	0.701	0.742	0.777	1.323	1.218	1.353
M0RBX6	Histone H3 OS=Rattus norvegicus OX=10116 PE=1 SV=1	1.611	Up	0.000116868	---	15.37	6.3915	16.9	3	5	1	0.83	0.809	0.936	0.835	0.825	0.807	1.248	1.35	1.377
B0BN86	Transmembrane protein 11, mitochondrial OS=Rattus norvegicus OX=10116 GN=Tmem11 PE=2 SV=1	1.232	Up	0.0183644	Tmem11	21.341	6.1078	13.7	3	5	3	0.957	0.914	0.967	0.992	0.963	0.842	1.137	1.113	1.197
P20059	Hemopexin OS=Rattus norvegicus OX=10116 GN=Hpx PE=1 SV=3	0.65	Down	0.000100818	Hpx	51.35	17.355	15.7	7	8	7	1.058	1.088	1.107	1.109	1.212	1.126	0.749	0.74	0.751
Q8R2H0	V-type proton ATPase subunit G OS=Rattus norvegicus OX=10116 GN=Atp6v1g2 PE=3 SV=1	1.305	Up	9.5463e-05	Atp6v1g2	13.667	212.02	58.5	7	32	6	1.003	1.01	1.012	0.87	0.858	0.893	1.167	1.13	1.123
Q6TUH9	Corticosteroid 11-beta-dehydrogenase isozyme 1 OS=Rattus norvegicus OX=10116 GN=Hsd11b1 PE=1 SV=1	1.327	Up	1.1612e-06	Hsd11b1	127.71	18.56	3.3	4	7	4	0.931	0.991	0.956	0.884	0.879	0.891	1.161	1.178	1.184
P60042	Somatostatin OS=Rattus norvegicus OX=10116 GN=Sst PE=1 SV=1	1.205	Up	0.0059374	Sst	12.745	6.6552	16.4	2	4	2	0.976	1.007	0.938	0.896	0.882	0.968	1.114	1.061	1.135
Q5BK47	Oxysterol-binding protein OS=Rattus norvegicus OX=10116 GN=Osbpl2 PE=1 SV=1	1.553	Up	0.00010099	Osbpl2	55.433	19.77	12.6	5	8	4	1.043	1.073	1.05	0.742	0.79	0.777	1.22	1.145	1.222
D4ADU2	Solute carrier family 7 member 11 OS=Rattus norvegicus OX=10116 GN=Slc7a11 PE=1 SV=1	0.775	Down	0.00078104	Slc7a11	55.441	10.995	5	2	2	2	1.06	1.1	1.064	1.041	1.13	1.081	0.816	0.851	0.853
Q68FR0	Tetratricopeptide repeat domain 12 OS=Rattus norvegicus OX=10116 GN=Ttc12 PE=2 SV=1	1.486	Up	0.00036104	Ttc12	78.862	2.4319	2	2	2	2	1.062	1.048	0.963	0.818	0.809	0.777	1.138	1.17	1.265
D4A6E8	Similar to RIKEN cDNA 2410004B18 OS=Rattus norvegicus OX=10116 GN=RGD1560065 PE=1 SV=3	1.499	Up	0.000175882	RGD1560065	20.226	2.6657	5	1	1	1	0.958	0.977	0.994	0.806	0.786	0.854	1.181	1.242	1.244
G3V7Q7	IQ motif containing GTPase activating protein 1 (Predicted), isoform CRA_b OS=Rattus norvegicus OX=10116 GN=Iqgap1 PE=1 SV=1	0.813	Down	0.0118198	Iqgap1	188.83	11.498	3.4	6	7	3	0.821	0.853	0.886	1.233	1.163	1.119	0.891	1.017	0.948
D3ZEA0	Fibronectin type III domain containing 3a (Predicted), isoform CRA_a OS=Rattus norvegicus OX=10116 GN=Fndc3a PE=1 SV=2	1.515	Up	0.0053017	Fndc3a	128.99	4.4314	2.4	3	3	3	1.053	0.955	1.038	0.902	0.767	0.725	1.123	1.281	1.224
G3V7S0	Folate hydrolase OS=Rattus norvegicus OX=10116 GN=Folh1 PE=1 SV=1	0.824	Down	0.00028162	Folh1	84.625	72.703	17.6	12	15	12	1.021	1.028	1.03	1.097	1.076	1.061	0.867	0.907	0.89
D3ZJF9	Alpha-galactosidase OS=Rattus norvegicus OX=10116 GN=Gla PE=1 SV=2	1.212	Up	0.00149555	Gla	47.573	53.665	14.8	5	8	5	0.944	0.908	0.954	0.919	0.91	0.977	1.159	1.12	1.122
A0A0G2K7W4	Mitogen-activated protein kinase kinase kinase kinase 4 OS=Rattus norvegicus OX=10116 GN=Map4k4 PE=1 SV=1	1.225	Up	0.0086228	Map4k4	153.19	29.663	12.8	17	23	8	0.938	1.04	1.142	0.928	0.904	0.837	1.106	1.03	1.134
A0A096MJI4	Uncharacterized protein (Fragment) OS=Rattus norvegicus OX=10116 GN=Gigyf2 PE=1 SV=1	1.277	Up	0.0038989	Gigyf2	64.047	22.143	7.8	4	4	4	1.058	1.051	1.097	0.88	0.836	0.789	1.107	1.078	1.014
D4AA52	Alpha-1-inhibitor III OS=Rattus norvegicus OX=10116 GN=LOC297568 PE=1 SV=3	0.332	Down	1.8249e-05	LOC297568	163.6	153.47	16	20	33	5	1.336	1.342	1.326	1.226	1.25	1.266	0.43	0.433	0.378
A0A0G2JW94	Clathrin interactor 1 OS=Rattus norvegicus OX=10116 GN=Clint1 PE=1 SV=1	1.522	Up	0.00052216	Clint1	53.808	4.9754	11.3	6	6	2	1.044	1.111	1.044	0.819	0.761	0.746	1.123	1.172	1.245
A0A1W2Q6I3	MYC-binding protein 2, E3 ubiquitin protein ligase (Fragment) OS=Rattus norvegicus OX=10116 GN=Mycbp2 PE=4 SV=1	1.435	Up	0.0181234	Mycbp2	17.672	7.7888	18.8	3	3	3	1.059	0.878	1.16	0.928	0.831	0.698	1.08	1.265	1.18
G3V851	Solute carrier family 17 (Sodium-dependent inorganic phosphate cotransporter), member 6 OS=Rattus norvegicus OX=10116 GN=Slc17a6 PE=4 SV=1	1.316	Up	0.0191198	Slc17a6	64.559	17.68	9.8	5	6	1	1.247	1.243	1.16	0.801	0.862	0.688	1.024	0.98	1.089
P25886	60S ribosomal protein L29 OS=Rattus norvegicus OX=10116 GN=Rpl29 PE=1 SV=3	1.555	Up	0.000176172	Rpl29	17.325	4.3999	18.6	4	6	4	1.012	1.025	0.986	0.826	0.747	0.815	1.221	1.235	1.258
Q4KLG9	AN1-type zinc finger protein 2B OS=Rattus norvegicus OX=10116 GN=Zfand2b PE=1 SV=1	1.389	Up	0.00129948	Zfand2b	27.925	9.7429	18.7	3	3	3	1.022	1.035	1.03	0.799	0.899	0.796	1.133	1.166	1.164
B2RZD4	60S ribosomal protein L34 OS=Rattus norvegicus OX=10116 GN=Rpl34 PE=1 SV=1	1.232	Up	0.00058131	Rpl34	13.293	14.608	29.9	4	11	4	0.998	0.966	0.976	0.866	0.923	0.881	1.1	1.078	1.112
D3ZDC2	Solute carrier family 43 member 2 OS=Rattus norvegicus OX=10116 GN=Slc43a2 PE=1 SV=1	2.022	Up	4.2676e-05	Slc43a2	62.501	2.4691	1.8	1	1	1	0.769	0.861	0.943	0.726	0.685	0.728	1.357	1.458	1.509
F1MAR6	Proline dehydrogenase OS=Rattus norvegicus OX=10116 GN=Prodh1 PE=1 SV=2	1.202	Up	0.00153741	Prodh1	68.094	136.15	23.7	11	16	11	0.82	0.85	0.931	0.956	0.976	0.941	1.108	1.151	1.193
D3ZW49	TMEM9 domain family, member B OS=Rattus norvegicus OX=10116 GN=Tmem9b PE=1 SV=1	1.328	Up	0.0015242	Tmem9b	14.444	4.445	13.7	2	3	2	1.02	0.942	1.061	0.889	0.806	0.894	1.156	1.112	1.169
F1M3X3	Uncharacterized protein OS=Rattus norvegicus OX=10116 PE=4 SV=2	1.276	Up	0.0133393	---	13.014	1.7814	7.7	1	1	1	0.992	0.99	0.946	0.795	0.951	0.929	1.158	1.104	1.15
F1LST1	Fibronectin OS=Rattus norvegicus OX=10116 GN=Fn1 PE=1 SV=3	1.215	Up	0.0037798	Fn1	262.75	12.144	2.3	6	6	6	0.881	0.939	0.938	0.928	0.949	1.007	1.127	1.164	1.212
D3ZRH1	OXA1L, mitochondrial inner membrane protein OS=Rattus norvegicus OX=10116 GN=Oxa1l PE=1 SV=1	1.343	Up	2.3152e-05	Oxa1l	48.023	11.022	9.7	4	5	4	0.99	0.958	0.985	0.851	0.889	0.862	1.157	1.173	1.165
M0RBY8	BRCA1-associated protein OS=Rattus norvegicus OX=10116 GN=Brap PE=1 SV=2	0.783	Down	0.021698	Brap	65.583	4.5777	4.6	2	2	2	1.058	0.939	1.082	0.981	1.112	1.227	0.887	0.858	0.855
Q9R1T1	Barrier-to-autointegration factor OS=Rattus norvegicus OX=10116 GN=Banf1 PE=1 SV=1	1.239	Up	0.00124363	Banf1	10.044	71.913	42.7	3	5	3	0.951	0.929	0.887	0.957	0.918	0.925	1.182	1.184	1.104
A0A1W2Q6L5	Glutathione hydrolase 1 proenzyme (Fragment) OS=Rattus norvegicus OX=10116 GN=Ggt1 PE=4 SV=1	1.254	Up	0.02868	Ggt1	35.711	3.5316	4.3	1	1	1	1.052	0.843	0.948	0.872	0.888	0.982	1.22	1.022	1.196
Q09426	2-hydroxyacylsphingosine 1-beta-galactosyltransferase OS=Rattus norvegicus OX=10116 GN=Ugt8 PE=1 SV=1	0.795	Down	2.1335e-05	Ugt8	61.125	4.2733	3	2	2	2	1.189	1.112	1.075	1.035	1.064	1.048	0.839	0.84	0.824
A0A0G2KAE4	Sulfhydryl oxidase OS=Rattus norvegicus OX=10116 GN=LOC100912596 PE=4 SV=1	1.314	Up	0.015024	LOC100912596	16.828	2.1667	7.4	1	2	1	0.991	0.95	0.886	0.852	0.898	0.921	1.213	1.032	1.264
P47863	Aquaporin-4 OS=Rattus norvegicus OX=10116 GN=Aqp4 PE=1 SV=1	0.729	Down	0.0038171	Aqp4	34.48	8.2391	9.3	3	7	3	1.029	1.081	0.977	1.071	1.12	1.204	0.883	0.823	0.769
Q9JJW1	Tetraspanin-2 OS=Rattus norvegicus OX=10116 GN=Tspan2 PE=1 SV=1	1.552	Up	1.68871e-05	Tspan2	24.189	25.622	12.2	2	3	2	0.956	0.998	0.952	0.82	0.802	0.78	1.238	1.225	1.264
Q9NQR8	NADH dehydrogenase [ubiquinone] 1 alpha subcomplex assembly factor 4 OS=Rattus norvegicus OX=10116 GN=Ndufaf4 PE=1 SV=1	1.255	Up	0.00056153	Ndufaf4	20.158	9.9778	24.1	5	8	4	1.037	0.95	1.008	0.911	0.908	0.859	1.103	1.148	1.11
M0R9L6	Uncharacterized protein OS=Rattus norvegicus OX=10116 GN=Ccdc7 PE=4 SV=2	0.726	Down	0.0133563	Ccdc7	51.178	-2	2.7	1	1	1	0.481	0.504	0.482	1.426	1.409	1.404	1.086	1.036	0.956
D3ZFB6	Proline-rich transmembrane protein 2 OS=Rattus norvegicus OX=10116 GN=Prrt2 PE=1 SV=1	1.569	Up	0.00048331	Prrt2	35.82	28.834	27.3	4	6	4	1.067	0.992	1.003	0.764	0.833	0.748	1.16	1.244	1.275
D4A9Q2	Angiomotin OS=Rattus norvegicus OX=10116 GN=Amot PE=1 SV=2	1.475	Up	0.0163967	Amot	121.32	1.6638	1.5	2	2	2	1.161	0.823	1.029	0.715	0.791	0.943	1.099	1.181	1.333
D3ZPC3	TLC domain-containing 2 OS=Rattus norvegicus OX=10116 GN=Tlcd2 PE=4 SV=2	1.427	Up	0.0069216	Tlcd2	30.795	1.5848	2.5	1	2	1	0.881	0.822	0.873	0.874	0.804	0.973	1.32	1.308	1.156
G3V765	Envoplakin OS=Rattus norvegicus OX=10116 GN=Evpl PE=1 SV=1	1.253	Up	0.045984	Evpl	231.11	2.2061	0.8	2	2	2	1.037	0.976	1.361	0.748	0.903	0.885	0.952	1.114	1.112
D4AE79	Charged multivesicular body protein 1A OS=Rattus norvegicus OX=10116 GN=Chmp1a PE=1 SV=1	1.204	Up	0.042781	Chmp1a	21.607	4.3323	11.2	3	3	3	1.031	1.004	1.041	0.893	0.905	0.908	1.121	1.133	1.003
A0A0G2JUV6	Sorting nexin 14 OS=Rattus norvegicus OX=10116 GN=Snx14 PE=4 SV=1	0.812	Down	0.0087039	Snx14	72.74	4.1028	1.8	1	1	1	1.091	1.084	0.995	1.067	1.107	1.041	0.808	0.873	0.928
Q5RKI6	Probable RNA-binding protein EIF1AD OS=Rattus norvegicus OX=10116 GN=Eif1ad PE=1 SV=1	0.775	Down	0.040515	Eif1ad	19.076	6.5797	9.6	1	1	1	1.152	1.07	1.115	1.025	1.065	1.117	0.732	0.968	0.787
A0A0G2K2U5	RILP-like protein 1 OS=Rattus norvegicus OX=10116 GN=Rilpl1 PE=1 SV=1	1.42	Up	0.0008241	Rilpl1	44.853	6.1788	7.5	3	3	3	1.025	1.066	1.018	0.837	0.85	0.768	1.168	1.204	1.114
D4ACK1	Nucleoporin 214 (Fragment) OS=Rattus norvegicus OX=10116 GN=Nup214 PE=1 SV=2	0.814	Down	0.00098376	Nup214	181.12	6.9417	2.7	4	5	4	0.973	0.967	0.98	1.094	1.092	1.152	0.885	0.897	0.934
D3ZFD2	Polypeptide N-acetylgalactosaminyltransferase OS=Rattus norvegicus OX=10116 GN=Galnt2 PE=1 SV=1	1.53	Up	3.5614e-09	Galnt2	53.783	3.2966	3.2	2	2	2	1.021	0.987	1.045	0.794	0.79	0.791	1.208	1.21	1.216
D4A617	Ectonucleoside triphosphate diphosphohydrolase 1 OS=Rattus norvegicus OX=10116 GN=LOC103689954 PE=3 SV=2	0.77	Down	0.0157444	LOC103689954	52.016	8.2212	5.6	2	2	2	0.949	1.056	0.992	1.07	1.141	1.159	0.97	0.792	0.834
P14056	Serine/threonine-protein kinase A-Raf OS=Rattus norvegicus OX=10116 GN=Araf PE=1 SV=1	1.295	Up	0.0038049	Araf	67.551	17.249	14.1	8	9	4	1.062	1.011	0.987	0.839	0.876	0.877	1.174	1.151	1.032
A0A0G2K2R0	Uncharacterized protein OS=Rattus norvegicus OX=10116 PE=1 SV=1	1.308	Up	0.0087363	---	86.399	3.3333	1.4	1	1	1	1.099	1.016	1.19	0.791	0.81	0.9	1.1	1.012	1.16
D4A7N7	Tetratricopeptide repeat domain 39D OS=Rattus norvegicus OX=10116 GN=Ttc39d PE=4 SV=1	1.24	Up	0.0146616	Ttc39d	70.016	-2	1.2	1	2	1	0.926	0.957	0.961	0.898	0.984	0.866	1.202	1.062	1.144
D4A9A3	Centromere protein V OS=Rattus norvegicus OX=10116 GN=Cenpv PE=1 SV=3	1.276	Up	0.0177952	Cenpv	27.503	51.286	29.6	6	8	6	1.036	0.986	1.039	0.897	0.9	0.745	1.055	1.088	1.101
Q2THW7	Palmitoyltransferase ZDHHC5 OS=Rattus norvegicus OX=10116 GN=Zdhhc5 PE=1 SV=1	1.254	Up	0.0023811	Zdhhc5	77.429	8.7281	5.9	4	4	4	0.947	1.042	0.981	0.897	0.92	0.867	1.1	1.185	1.081
A0A140TA89	Glycine amidinotransferase, mitochondrial OS=Rattus norvegicus OX=10116 GN=Gatm PE=1 SV=1	1.389	Up	0.00094331	Gatm	52.143	15.135	9.5	4	5	4	0.85	0.856	0.931	0.889	0.859	0.917	1.182	1.206	1.314
P02767	Transthyretin OS=Rattus norvegicus OX=10116 GN=Ttr PE=1 SV=1	0.826	Down	0.00031912	Ttr	15.72	23.711	20.4	3	4	3	1.154	1.093	1.11	1.022	1.026	1.059	0.876	0.849	0.842
A1A5P0	Cdc42 effector protein 1 OS=Rattus norvegicus OX=10116 GN=Cdc42ep1 PE=1 SV=1	0.75	Down	0.0035206	Cdc42ep1	41.028	39.967	11.3	3	3	3	1.063	1.154	1.062	1.042	1.045	1.182	0.851	0.795	0.806
A0A0H2UHM3	Haptoglobin OS=Rattus norvegicus OX=10116 GN=Hp PE=1 SV=1	0.72	Down	2.0644e-05	Hp	38.432	19.623	22	8	11	8	1.002	0.965	0.963	1.145	1.166	1.152	0.811	0.849	0.833
Q5M9I5	Cytochrome b-c1 complex subunit 6, mitochondrial OS=Rattus norvegicus OX=10116 GN=Uqcrh PE=3 SV=1	0.828	Down	0.026502	Uqcrh	10.424	3.9054	18	2	2	2	1.089	0.72	0.907	1.171	1.15	1.105	1.006	0.982	0.849
D4ADV8	Dishevelled segment polarity protein 3 OS=Rattus norvegicus OX=10116 GN=Dvl3 PE=1 SV=2	1.734	Up	0.00092088	Dvl3	78.136	16.837	7.4	6	6	4	1.09	1.017	0.927	0.718	0.745	0.741	1.227	1.166	1.429
M0RDD7	Chromatin target of PRMT1-like 1 OS=Rattus norvegicus OX=10116 GN=Chtopl1 PE=4 SV=1	1.251	Up	0.030723	Chtopl1	22.136	55.98	14.3	2	6	2	1.047	0.937	0.95	0.843	0.969	0.916	1.135	1.144	1.135
D3ZPT0	Proline-rich 36 OS=Rattus norvegicus OX=10116 GN=Prr36 PE=4 SV=2	1.297	Up	0.00122454	Prr36	105.21	40.071	12.7	10	10	10	1.053	1.049	1.1	0.823	0.854	0.857	1.132	1.033	1.121
Q9Z0G8	WAS/WASL-interacting protein family member 3 OS=Rattus norvegicus OX=10116 GN=Wipf3 PE=1 SV=1	1.231	Up	6.4627e-05	Wipf3	49.38	86.19	38.4	14	20	14	1.002	0.996	1.004	0.895	0.894	0.919	1.125	1.114	1.094
P32215	Pituitary adenylate cyclase-activating polypeptide type I receptor OS=Rattus norvegicus OX=10116 GN=Adcyap1r1 PE=2 SV=2	0.817	Down	0.00031525	Adcyap1r1	59.637	10.835	7.1	5	10	5	1.036	1.021	0.931	1.116	1.065	1.085	0.888	0.907	0.874
F1LMK0	A kinase (PRKA) anchor protein 1, isoform CRA_a OS=Rattus norvegicus OX=10116 GN=Akap1 PE=1 SV=2	1.215	Up	0.0083597	Akap1	57.651	26.022	14.3	6	6	6	1.035	1.012	1.005	0.843	0.912	0.948	1.074	1.069	1.14
P60825	Cold-inducible RNA-binding protein OS=Rattus norvegicus OX=10116 GN=Cirbp PE=2 SV=1	1.22	Up	0.0023804	Cirbp	18.607	26.065	25	4	6	4	0.935	0.924	0.94	0.96	0.949	0.877	1.144	1.136	1.119
D3Z7Z5	RAN-binding protein 10 OS=Rattus norvegicus OX=10116 GN=Ranbp10 PE=1 SV=2	1.229	Up	0.0162977	Ranbp10	77.815	9.7847	3.1	2	2	2	0.971	0.981	1.141	0.832	0.88	0.958	1.042	1.079	1.161
G3V7U2	Microtubule-associated protein 1 A, isoform CRA_c OS=Rattus norvegicus OX=10116 GN=Map1a PE=1 SV=1	0.717	Down	2.1568e-05	Map1a	299.66	42.49	42.5	103	240	2	0.896	0.946	1.028	1.167	1.181	1.167	0.834	0.864	0.824
P01015	Angiotensinogen OS=Rattus norvegicus OX=10116 GN=Agt PE=1 SV=1	1.239	Up	0.002121	Agt	51.981	12.074	11.5	5	5	5	0.818	0.83	0.83	0.954	1	0.944	1.25	1.193	1.148
Q64611	Cysteine sulfinic acid decarboxylase OS=Rattus norvegicus OX=10116 GN=Csad PE=1 SV=1	0.721	Down	0.000140687	Csad	55.248	25.065	10.8	5	8	5	1.074	1.072	1.065	1.075	1.157	1.135	0.81	0.818	0.8
A0A0G2JSW3	Globin a4 OS=Rattus norvegicus OX=10116 GN=Hbb PE=1 SV=1	13.862	Up	0.0025027	Hbb	15.965	8.1288	78.9	12	86	1	0.116	0.121	0.126	0.148	0.199	0.232	2.669	2.613	2.744
Q5XIU9	Membrane-associated progesterone receptor component 2 OS=Rattus norvegicus OX=10116 GN=Pgrmc2 PE=1 SV=1	1.696	Up	0.00047976	Pgrmc2	23.403	20.751	22.6	5	10	4	0.975	0.932	0.986	0.792	0.751	0.799	1.233	1.295	1.444
F1M241	DENN domain-containing 1A OS=Rattus norvegicus OX=10116 GN=Dennd1a PE=1 SV=2	1.251	Up	0.0082595	Dennd1a	111.95	17.125	3.9	4	4	4	1.037	0.962	1.001	0.887	0.829	0.966	1.108	1.098	1.15
Q5XI86	Peptidyl-tRNA hydrolase 2 OS=Rattus norvegicus OX=10116 GN=Ptrh2 PE=1 SV=1	1.221	Up	0.00024123	Ptrh2	19.529	20.658	16.6	3	3	3	1.036	0.986	1.032	0.909	0.891	0.894	1.067	1.123	1.1
D3ZTL2	Rab effector MyRIP OS=Rattus norvegicus OX=10116 GN=Myrip PE=1 SV=2	1.308	Up	0.0020999	Myrip	94.954	12.67	1.2	1	1	1	1.043	1.047	1.1	0.8	0.843	0.899	1.07	1.131	1.125
A0A0G2JV09	Synembryn-B OS=Rattus norvegicus OX=10116 GN=Ric8b PE=1 SV=1	1.452	Up	0.0022801	Ric8b	60.432	5.914	6	3	3	3	1.063	1.042	1.028	0.837	0.855	0.724	1.136	1.187	1.184
Q6AY59	Molybdopterin synthase catalytic subunit OS=Rattus norvegicus OX=10116 GN=Mocs2 PE=2 SV=1	1.331	Up	0.0095198	Mocs2	22.233	2.8611	7.5	1	1	1	0.907	1.071	0.799	0.933	0.921	0.811	1.195	1.261	1.092
A0A0G2K3C8	Nidogen-2 OS=Rattus norvegicus OX=10116 GN=Nid2 PE=1 SV=1	1.286	Up	0.00060264	Nid2	152.82	33.038	7.2	9	9	9	1.017	0.933	1.03	0.876	0.905	0.867	1.099	1.123	1.184
F1LRY7	Potassium/sodium hyperpolarization-activated cyclic nucleotide-gated channel 2 OS=Rattus norvegicus OX=10116 GN=Hcn2 PE=1 SV=3	1.269	Up	0.038639	Hcn2	93.259	11.528	8.4	7	12	5	0.985	1.042	0.941	0.955	0.901	0.81	1.142	1.128	1.114
A0A140TAF0	RCG62531, isoform CRA_g OS=Rattus norvegicus OX=10116 GN=Tpm3 PE=1 SV=1	1.203	Up	0.0083445	Tpm3	32.994	9.416	37.9	15	31	2	1.139	1.122	1.086	0.883	0.83	0.883	1.099	1.04	0.984
F1LX27	Cyclic nucleotide-gated channel beta 3 OS=Rattus norvegicus OX=10116 GN=Cngb3 PE=4 SV=2	2.073	Up	6.2305e-07	Cngb3	78.914	-2	1.3	1	1	1	1.262	1.207	1.23	0.578	0.598	0.6	1.214	1.216	1.252
D3ZCC3	Slc24a4 protein OS=Rattus norvegicus OX=10116 GN=Slc24a4 PE=2 SV=2	1.574	Up	0.002655	Slc24a4	62.864	6.1178	5.7	3	3	3	0.98	1.011	0.902	0.811	0.822	0.75	1.336	1.102	1.312
O08769	Cyclin dependent kinase inhibitor OS=Rattus norvegicus OX=10116 GN=Cdkn1b PE=1 SV=1	0.438	Down	0.023077	Cdkn1b	22.139	4.91	10.7	2	3	2	0.603	0.596	0.627	1.605	1.689	1.638	0.903	0.674	0.581
C9WPN6	Eukaryotic translation initiation factor 2 subunit 3, Y-linked OS=Rattus norvegicus OX=10116 GN=Eif2s3y PE=2 SV=2	1.22	Up	0.030341	Eif2s3y	51.153	16.385	23.1	10	13	2	1.036	1.053	1.131	0.885	0.9	0.843	0.96	1.165	1.081
P47819	Glial fibrillary acidic protein OS=Rattus norvegicus OX=10116 GN=Gfap PE=1 SV=2	0.757	Down	1.98884e-05	Gfap	49.957	323.31	69.1	33	131	31	1.053	1.074	1.061	1.114	1.085	1.122	0.833	0.848	0.832
P62804	Histone H4 OS=Rattus norvegicus OX=10116 GN=Hist1h4b PE=1 SV=2	1.365	Up	0.000119672	Hist1h4b	11.367	47.461	58.3	8	36	8	0.857	0.874	0.836	0.904	0.935	0.884	1.263	1.208	1.245
Q7TSE9	HCLS1-associated protein X-1 OS=Rattus norvegicus OX=10116 GN=Hax1 PE=1 SV=1	0.694	Down	0.00024431	Hax1	31.448	8.6928	11.5	3	4	3	1.158	1.127	1.139	1.115	1.086	1.102	0.802	0.726	0.763
A0A0G2JZL4	NHS-like 1 OS=Rattus norvegicus OX=10116 GN=Nhsl1 PE=4 SV=1	1.309	Up	0.0024407	Nhsl1	167.88	4.133	1.1	2	2	2	1.08	1.03	1.043	0.919	0.825	0.812	1.115	1.099	1.132
P37361	Metallothionein-3 OS=Rattus norvegicus OX=10116 GN=Mt3 PE=2 SV=1	1.929	Up	3.4296e-06	Mt3	6.809	18.281	36.4	3	9	3	1	0.985	0.934	0.703	0.69	0.679	1.383	1.313	1.301
F1M957	von Willebrand factor OS=Rattus norvegicus OX=10116 GN=Vwf PE=1 SV=3	1.247	Up	0.00074229	Vwf	308.98	4.0899	0.6	2	2	2	0.878	0.861	0.891	0.931	0.955	0.944	1.124	1.197	1.207
A0A0G2JWM9	TBC1 domain family, member 22B OS=Rattus norvegicus OX=10116 GN=Tbc1d22b PE=1 SV=1	1.515	Up	0.003943	Tbc1d22b	56.574	3.9354	3.3	2	2	1	1.011	0.956	1.083	0.695	0.847	0.848	1.154	1.217	1.25
Q91ZN7	Serine/threonine-protein kinase Chk1 OS=Rattus norvegicus OX=10116 GN=Chek1 PE=2 SV=1	0.792	Down	0.0021624	Chek1	54.428	1.7603	1.5	1	1	1	1.016	0.97	0.917	1.163	1.151	1.068	0.928	0.879	0.873
B2GV06	Succinyl-CoA:3-ketoacid coenzyme A transferase 1, mitochondrial OS=Rattus norvegicus OX=10116 GN=Oxct1 PE=1 SV=1	1.221	Up	5.6864e-05	Oxct1	56.203	167.19	33.3	16	55	16	0.914	0.933	0.914	0.935	0.94	0.929	1.124	1.135	1.164
P18614	Integrin alpha-1 OS=Rattus norvegicus OX=10116 GN=Itga1 PE=1 SV=1	1.621	Up	0.0159243	Itga1	130.81	3.576	1.8	2	2	2	0.97	0.886	1.046	0.795	0.711	0.842	1.098	1.158	1.549
Q6GMN6	Carnitine O-octanoyltransferase OS=Rattus norvegicus OX=10116 GN=Crot PE=1 SV=1	1.235	Up	0.0038038	Crot	70.288	2.616	4.1	2	2	2	1.001	0.929	0.993	0.877	0.947	0.905	1.076	1.114	1.18
D3ZFK5	RCG42279 OS=Rattus norvegicus OX=10116 GN=Spcs1 PE=1 SV=3	0.734	Down	0.000101503	Spcs1	18.1	8.3302	8	1	1	1	1.052	1.189	1.064	1.113	1.113	1.054	0.796	0.816	0.795
D3ZQQ1	Aftiphilin OS=Rattus norvegicus OX=10116 GN=Aftph PE=1 SV=1	1.321	Up	0.024063	Aftph	100.75	4.465	2.1	2	2	2	1.068	1.104	1.086	0.765	0.921	0.813	1.014	1.224	1.063
P34926	Microtubule-associated protein 1A OS=Rattus norvegicus OX=10116 GN=Map1a PE=1 SV=1	1.397	Up	0.00157984	Map1a	299.53	323.31	42.5	103	240	2	1.047	1.029	1.089	0.878	0.783	0.816	1.11	1.132	1.218
Q9WVK7	Hydroxyacyl-coenzyme A dehydrogenase, mitochondrial OS=Rattus norvegicus OX=10116 GN=Hadh PE=2 SV=1	1.213	Up	0.000139168	Hadh	34.447	32.249	24.8	11	14	11	0.946	0.975	0.906	0.94	0.91	0.939	1.146	1.119	1.117
D4A038	Translocating chain-associated membrane protein OS=Rattus norvegicus OX=10116 GN=Tram1l1 PE=3 SV=1	1.671	Up	0.00034311	Tram1l1	41.011	3.6315	3.3	1	1	1	0.915	0.998	0.854	0.739	0.798	0.803	1.297	1.224	1.389
P31000	Vimentin OS=Rattus norvegicus OX=10116 GN=Vim PE=1 SV=2	1.267	Up	0.000123977	Vim	53.732	159.71	51.9	28	64	23	0.934	0.922	0.913	0.895	0.933	0.94	1.18	1.158	1.168
Q561R9	Endoribonuclease LACTB2 OS=Rattus norvegicus OX=10116 GN=Lactb2 PE=2 SV=1	1.236	Up	0.00022145	Lactb2	32.484	14.126	14.9	5	6	5	1.023	0.983	1.11	0.877	0.902	0.874	1.116	1.098	1.066
P55051	Fatty acid-binding protein, brain OS=Rattus norvegicus OX=10116 GN=Fabp7 PE=1 SV=2	0.83	Down	0.00041781	Fabp7	14.864	36.91	23.5	3	9	3	1.057	1.035	0.98	1.091	1.092	1.06	0.923	0.884	0.885
D4A563	Pseudopodium-enriched atypical kinase 1 OS=Rattus norvegicus OX=10116 GN=Peak1 PE=1 SV=1	1.446	Up	0.0107997	Peak1	191.11	7.6466	2.3	3	3	3	1.296	1.018	0.799	0.8	0.743	0.892	1.252	1.237	1.033
Q5FVI4	Cell cycle exit and neuronal differentiation protein 1 OS=Rattus norvegicus OX=10116 GN=Cend1 PE=1 SV=1	1.332	Up	8.3525e-05	Cend1	15.043	42.798	45	7	16	7	1.047	1.05	1.012	0.865	0.859	0.835	1.168	1.116	1.124
D3ZG37	Protein phosphatase 6, regulatory subunit 1 OS=Rattus norvegicus OX=10116 GN=Ppp6r1 PE=1 SV=1	1.587	Up	0.00112125	Ppp6r1	94.938	11.145	2.6	2	3	2	0.967	0.888	1.134	0.782	0.833	0.732	1.201	1.18	1.344
D3ZEI6	Nuclear receptor coactivator 5 OS=Rattus norvegicus OX=10116 GN=Ncoa5 PE=1 SV=1	1.235	Up	0.0026179	Ncoa5	65.316	9.0663	6.2	5	5	5	0.997	0.946	1.024	0.879	0.913	0.919	1.18	1.091	1.078
A0A0A0MXZ0	Iron-sulfur cluster assembly 1 homolog, mitochondrial OS=Rattus norvegicus OX=10116 GN=Isca1 PE=1 SV=1	0.823	Down	0.034816	Isca1	14.122	24.558	28.7	3	4	3	1.04	1.038	0.959	1.171	1.018	1.076	0.965	0.902	0.821
F1LPA6	Peptidyl arginine deiminase, type II, isoform CRA_a OS=Rattus norvegicus OX=10116 GN=Padi2 PE=4 SV=2	0.78	Down	9.9914e-05	Padi2	75.256	43.477	13.2	8	13	8	1.041	1.041	1.02	1.133	1.099	1.083	0.853	0.877	0.855
M0R9N8	Uncharacterized protein OS=Rattus norvegicus OX=10116 GN=Anlnl1 PE=4 SV=1	0.823	Down	0.00060238	Anlnl1	106.85	37.493	9.7	9	11	9	1.057	1.066	1.105	1.053	1.036	1.015	0.867	0.823	0.864
Q9R1S9	Midkine OS=Rattus norvegicus OX=10116 GN=Mdk PE=2 SV=1	1.241	Up	0.003943	Mdk	15.406	3.8625	7.1	1	1	1	0.948	0.914	0.995	0.901	0.972	0.874	1.102	1.135	1.172
Q62651	Delta(3,5)-Delta(2,4)-dienoyl-CoA isomerase, mitochondrial OS=Rattus norvegicus OX=10116 GN=Ech1 PE=1 SV=2	1.206	Up	1.76139e-05	Ech1	36.171	41.023	21.4	7	11	7	0.941	0.915	0.931	0.951	0.93	0.935	1.139	1.127	1.129
Q641X3	Beta-hexosaminidase subunit alpha OS=Rattus norvegicus OX=10116 GN=Hexa PE=2 SV=1	1.227	Up	0.00082017	Hexa	60.537	7.8233	5.3	3	3	3	0.881	0.923	0.905	0.935	0.978	0.906	1.143	1.157	1.16
M0RDJ7	RCG20041, isoform CRA_a OS=Rattus norvegicus OX=10116 GN=Tceal5 PE=4 SV=1	1.517	Up	0.00149589	Tceal5	22.021	4.5717	17.5	3	3	2	1.092	1.231	0.867	0.813	0.784	0.728	1.278	1.121	1.128
Q7TMZ5	ADP-ribosylation factor-like 6 interacting protein 1 OS=Rattus norvegicus OX=10116 GN=Arl6ip1 PE=1 SV=1	0.804	Down	0.00133709	Arl6ip1	23.451	8.4286	8.9	2	3	2	1.125	1.142	1.146	1.066	1.012	1.036	0.8	0.865	0.84
F7EMK8	Aldose reductase-related protein 1-like OS=Rattus norvegicus OX=10116 GN=LOC100910708 PE=4 SV=1	1.3	Up	0.0020615	LOC100910708	33.766	6.3466	10.5	4	6	3	1.368	1.491	1.407	0.657	0.73	0.708	0.94	0.906	0.878
P28572	Sodium- and chloride-dependent glycine transporter 1 OS=Rattus norvegicus OX=10116 GN=Slc6a9 PE=1 SV=2	0.831	Down	0.0060402	Slc6a9	71.06	46.039	7.1	3	4	3	1.066	1.005	1.065	1.05	1.07	1.084	0.903	0.831	0.93
F1M208	Piezo-type mechanosensitive ion channel component OS=Rattus norvegicus OX=10116 GN=Piezo2 PE=3 SV=3	1.782	Up	8.4911e-05	Piezo2	313.93	2.0594	0.5	2	2	2	0.776	0.694	0.716	0.798	0.838	0.809	1.484	1.513	1.359
A2VD12	Pre-B-cell leukemia transcription factor-interacting protein 1 OS=Rattus norvegicus OX=10116 GN=Pbxip1 PE=1 SV=1	1.318	Up	0.0030375	Pbxip1	80.275	57.133	14.5	8	10	8	0.899	0.74	0.879	0.868	0.976	0.914	1.185	1.173	1.276
A0A0A0MY22	Sialate O-acetylesterase OS=Rattus norvegicus OX=10116 GN=Siae PE=1 SV=1	1.229	Up	0.0054232	Siae	60.508	8.4327	2.2	1	1	1	0.95	0.95	0.917	0.867	0.974	0.934	1.113	1.174	1.123
Q920A6	Retinoid-inducible serine carboxypeptidase OS=Rattus norvegicus OX=10116 GN=Scpep1 PE=2 SV=1	1.207	Up	0.00133519	Scpep1	51.174	15.938	16.8	7	7	7	0.907	0.902	0.882	0.945	0.987	0.928	1.123	1.147	1.182
P07150	Annexin A1 OS=Rattus norvegicus OX=10116 GN=Anxa1 PE=1 SV=2	1.222	Up	0.00199779	Anxa1	38.829	4.3424	6.1	2	2	2	0.924	0.911	1.061	0.939	0.917	0.902	1.068	1.141	1.16
Q68G44	3-hydroxy-3-methylglutaryl coenzyme A synthase OS=Rattus norvegicus OX=10116 GN=Hmgcs2 PE=1 SV=1	1.217	Up	0.00115719	Hmgcs2	56.885	21.645	16.5	8	10	7	0.971	1.028	0.973	0.898	0.937	0.904	1.089	1.089	1.155
F1LX13	Phosphodiesterase OS=Rattus norvegicus OX=10116 GN=Pde10a PE=3 SV=3	1.223	Up	0.0164987	Pde10a	88.322	13.101	5.9	4	5	4	0.965	0.959	0.958	0.938	0.954	0.865	1.038	1.189	1.146
Q5XIA4	CCR4-NOT transcription complex subunit 10 OS=Rattus norvegicus OX=10116 GN=Cnot10 PE=2 SV=1	1.617	Up	0.0052434	Cnot10	81.818	15.525	2.8	2	2	2	1.042	1.046	1.1	0.779	0.734	0.741	1.329	1.294	1.021
A0A0G2K7F7	Tropomyosin alpha-1 chain OS=Rattus norvegicus OX=10116 GN=Tpm1 PE=1 SV=1	1.284	Up	0.0026614	Tpm1	34.667	19.952	39.3	13	13	2	1.084	1.058	1.039	0.831	0.867	0.874	1.088	1.172	1.043
B1WC88	UPF0729 protein C18orf32 homolog OS=Rattus norvegicus OX=10116 PE=3 SV=1	1.222	Up	9.8225e-05	---	8.1686	9.2989	37.5	4	6	4	1.033	0.991	1.001	0.914	0.89	0.9	1.118	1.08	1.105
Q9QZA6	CD151 antigen OS=Rattus norvegicus OX=10116 GN=Cd151 PE=1 SV=2	2.076	Up	2.2547e-05	Cd151	28.355	1.9595	3.2	1	1	1	0.868	0.871	0.904	0.662	0.689	0.731	1.481	1.399	1.442
D3ZWD1	Leucine-rich repeats and calponin homology domain-containing 3 OS=Rattus norvegicus OX=10116 GN=Lrch3 PE=1 SV=2	1.21	Up	0.034343	Lrch3	75.272	3.8886	1.8	1	1	1	0.886	0.778	1.148	0.881	1.032	0.897	1.067	1.203	1.13
Q9ESN0	Protein Niban OS=Rattus norvegicus OX=10116 GN=Fam129a PE=1 SV=2	1.699	Up	0.00071753	Fam129a	103.46	2.1374	1.3	1	1	1	1.158	1.065	1.097	0.668	0.713	0.761	1.312	1.19	1.138
Q5M936	Torsin-3A OS=Rattus norvegicus OX=10116 GN=Tor3a PE=2 SV=1	1.238	Up	0.0098044	Tor3a	45.166	3.2091	2.5	1	1	1	1.02	1.017	0.923	0.909	0.837	0.962	1.095	1.089	1.169
H9N1L3	BCL11B, BAF complex component OS=Rattus norvegicus OX=10116 GN=Bcl11b PE=1 SV=1	1.242	Up	9.5638e-05	Bcl11b	87.223	10.62	6.5	5	5	4	1.043	1.02	1.109	0.861	0.885	0.877	1.067	1.108	1.083
P17988	Sulfotransferase 1A1 OS=Rattus norvegicus OX=10116 GN=Sult1a1 PE=1 SV=1	2.795	Up	1.77581e-05	Sult1a1	33.906	4.9817	5.8	2	2	2	0.548	0.582	0.59	0.6	0.629	0.684	1.729	1.796	1.822
A0A0H2UHF5	ATP-sensitive inward rectifier potassium channel 10 OS=Rattus norvegicus OX=10116 GN=Kcnj10 PE=1 SV=1	0.692	Down	0.0029794	Kcnj10	42.388	17.759	12.7	5	6	5	1.131	1.198	1.12	1.051	1.202	1.01	0.724	0.778	0.757
Q68FY4	Group specific component OS=Rattus norvegicus OX=10116 GN=Gc PE=1 SV=1	0.699	Down	0.0020983	Gc	53.518	3.9247	4	2	2	2	1.113	1.195	1.332	1.002	1.039	1.142	0.695	0.768	0.762
A0A0G2JSQ0	Serine/threonine-protein phosphatase 2A 55 kDa regulatory subunit B OS=Rattus norvegicus OX=10116 GN=Ppp2r2d PE=1 SV=1	1.7	Up	0.0127191	Ppp2r2d	51.973	6.4264	20.1	9	12	2	1.039	1.031	1.038	0.658	0.811	0.738	1.238	1.247	1.268
D4A772	Dystrobrevin OS=Rattus norvegicus OX=10116 GN=Dtna PE=1 SV=3	1.373	Up	0.000103886	Dtna	70.926	68.122	20.9	13	21	7	1.002	0.95	1.078	0.819	0.83	0.854	1.158	1.108	1.17
G3V9M7	Inward rectifier potassium channel 4 OS=Rattus norvegicus OX=10116 GN=Kcnj4 PE=3 SV=1	0.712	Down	0.035641	Kcnj4	49.664	3.5541	2.9	1	1	1	0.806	0.906	1.083	1.083	1.2	1.314	0.892	0.966	0.702
D4ABR5	Upstream transcription factor family member 3 OS=Rattus norvegicus OX=10116 GN=Usf3 PE=4 SV=3	1.568	Up	2.977e-06	Usf3	237.38	-2	0.3	1	1	1	1.129	0.897	1.089	0.766	0.786	0.773	1.236	1.187	1.222
A0A096MJK7	Lymphocyte antigen 6 family member E (Fragment) OS=Rattus norvegicus OX=10116 GN=Ly6e PE=4 SV=1	1.73	Up	0.00042329	Ly6e	10.805	2.0616	7.8	1	1	1	1	1.039	0.921	0.703	0.738	0.791	1.379	1.272	1.211
Q5XIL4	Sorbin and SH3 domain containing 3, isoform CRA_b OS=Rattus norvegicus OX=10116 GN=Sorbs3 PE=1 SV=1	1.216	Up	0.026838	Sorbs3	82.095	6.4213	2	1	1	1	0.902	1.131	1.141	0.85	0.886	0.911	1.092	1.158	0.968
A0A0G2K5E8	Collagen, type I, alpha 2 OS=Rattus norvegicus OX=10116 GN=NEWGENE_621351 PE=1 SV=1	1.337	Up	0.00068017	NEWGENE_621351	120.04	23.12	3.5	4	6	4	0.767	0.753	0.789	0.959	0.921	0.944	1.282	1.19	1.304
P82458	E3 ubiquitin-protein ligase Midline-1 OS=Rattus norvegicus OX=10116 GN=Mid1 PE=2 SV=1	1.24	Up	0.040621	Mid1	75.21	5.2821	3.4	2	2	2	0.955	1.054	0.917	0.971	0.827	0.919	1.006	1.164	1.2
Q6P747	Heterochromatin protein 1-binding protein 3 OS=Rattus norvegicus OX=10116 GN=Hp1bp3 PE=1 SV=1	1.255	Up	0.000177983	Hp1bp3	60.806	60.846	24.1	14	20	14	0.899	0.884	0.899	0.908	0.929	0.961	1.162	1.176	1.173
B1WBT4	SFRS protein kinase 2 OS=Rattus norvegicus OX=10116 GN=Srpk2 PE=1 SV=1	1.283	Up	0.00163956	Srpk2	76.947	18.222	10.1	7	8	6	1.004	0.981	0.983	0.842	0.93	0.854	1.125	1.144	1.1
Q04940	Neurogranin OS=Rattus norvegicus OX=10116 GN=Nrgn PE=1 SV=1	1.304	Up	0.00109508	Nrgn	7.4963	28.392	19.2	2	9	2	1.021	0.935	0.945	0.862	0.918	0.891	1.22	1.122	1.14
F1LU97	SAM and SH3 domain-containing 1 OS=Rattus norvegicus OX=10116 GN=Sash1 PE=1 SV=3	0.805	Down	0.0074023	Sash1	117.87	12.044	2.2	2	3	2	1.085	1.146	0.977	1.065	1.013	1.131	0.811	0.883	0.888
D3ZWQ8	Rho guanine nucleotide exchange factor 6 OS=Rattus norvegicus OX=10116 GN=Arhgef6 PE=1 SV=3	1.582	Up	0.00033585	Arhgef6	89.776	9.4269	7	5	7	4	0.888	0.973	0.935	0.84	0.813	0.758	1.316	1.207	1.291
Q9JMI1	Acetoacetyl-CoA synthetase OS=Rattus norvegicus OX=10116 GN=Aacs PE=1 SV=1	0.689	Down	0.023461	Aacs	75.039	21.33	4.6	3	3	3	1.085	1.151	1.112	1.096	1.123	1.129	0.697	0.851	0.76
O35147	Bcl2-associated agonist of cell death OS=Rattus norvegicus OX=10116 GN=Bad PE=1 SV=2	1.725	Up	0.00025846	Bad	22.228	2.5699	4.4	1	1	1	0.928	0.953	1.016	0.778	0.769	0.711	1.213	1.323	1.36
F1MAB2	RIKEN cDNA 5330417C22 gene OS=Rattus norvegicus OX=10116 GN=RGD1310209 PE=4 SV=2	1.644	Up	0.000139608	RGD1310209	110.58	5.906	2.9	2	2	2	0.914	0.927	0.881	0.747	0.806	0.83	1.28	1.293	1.345
Q641Z8	Peflin OS=Rattus norvegicus OX=10116 GN=Pef1 PE=2 SV=1	1.344	Up	0.00096106	Pef1	30.012	11.58	15.9	5	5	5	1.043	0.976	0.961	0.845	0.9	0.836	1.113	1.145	1.212
Q642E2	60S ribosomal protein L28 OS=Rattus norvegicus OX=10116 GN=Rpl28 PE=2 SV=1	1.217	Up	0.00091828	Rpl28	15.733	24.091	38	6	13	6	0.942	0.919	0.96	0.935	0.967	0.906	1.155	1.112	1.15
A0A0G2KA11	Phosphatidylinositol-3,4,5-trisphosphate-dependent Rac exchange factor 2 OS=Rattus norvegicus OX=10116 GN=Prex2 PE=1 SV=1	1.346	Up	0.048219	Prex2	181.73	17.857	5.8	9	9	9	0.909	0.992	0.966	0.846	0.763	1.009	1.306	1.186	1.032
Q499S2	ATP synthase F(0) complex subunit C3, mitochondrial OS=Rattus norvegicus OX=10116 GN=Atp5mc3 PE=2 SV=1	1.311	Up	0.00195509	Atp5mc3	14.745	1.6532	5	1	2	1	1.041	1.047	0.988	0.881	0.838	0.86	1.184	1.054	1.144
P14173	Aromatic-L-amino-acid decarboxylase OS=Rattus norvegicus OX=10116 GN=Ddc PE=1 SV=1	0.783	Down	0.021742	Ddc	54.053	4.6497	4.2	2	3	2	0.937	1.167	1.144	1.119	1.035	1.07	0.738	0.903	0.884
B1H267	Sorting nexin-5 OS=Rattus norvegicus OX=10116 GN=Snx5 PE=1 SV=1	1.358	Up	0.0010209	Snx5	46.793	28.279	17.1	6	7	5	0.993	1.075	0.96	0.869	0.845	0.833	1.201	1.179	1.078
E9PU11	YTH N(6)-methyladenosine RNA-binding protein 2 OS=Rattus norvegicus OX=10116 GN=Ythdf2 PE=1 SV=3	1.261	Up	0.0025449	Ythdf2	62.627	5.6626	6.5	4	4	3	1.093	1.085	1.012	0.823	0.883	0.884	1.038	1.098	1.131
G3V793	Protein CASC3 OS=Rattus norvegicus OX=10116 GN=Casc3 PE=1 SV=2	1.306	Up	0.003243	Casc3	69.012	5.3147	1.7	1	1	1	0.954	1.111	0.901	0.843	0.914	0.863	1.221	1.107	1.094
D3ZKT8	HD domain containing 2 (Predicted), isoform CRA_b OS=Rattus norvegicus OX=10116 GN=Hddc2 PE=1 SV=1	1.256	Up	0.00027964	Hddc2	22.988	11.452	20.1	3	3	3	1.095	1.186	1.08	0.825	0.84	0.861	1.035	1.087	1.051
G3V9M8	Protein FAM50A-like OS=Rattus norvegicus OX=10116 GN=LOC100910130 PE=1 SV=1	1.238	Up	0.048536	LOC100910130	40.209	-2	3.8	1	1	1	1.465	1.075	1.17	0.738	0.764	0.922	0.932	1.03	1.04
O35077	Glycerol-3-phosphate dehydrogenase [NAD(+)], cytoplasmic OS=Rattus norvegicus OX=10116 GN=Gpd1 PE=1 SV=4	1.617	Up	4.8186e-07	Gpd1	37.452	111.57	41.3	15	38	13	0.824	0.854	0.853	0.816	0.837	0.823	1.321	1.349	1.333
G3V6R0	Amino acid transporter OS=Rattus norvegicus OX=10116 GN=Slc1a2 PE=1 SV=3	0.752	Down	7.1068e-07	Slc1a2	31.703	8.3527	31.4	10	63	2	0.979	0.99	0.972	1.158	1.145	1.134	0.864	0.86	0.859
P41777	Nucleolar and coiled-body phosphoprotein 1 OS=Rattus norvegicus OX=10116 GN=Nolc1 PE=1 SV=2	1.445	Up	0.0055767	Nolc1	73.563	23.308	13.5	10	13	10	0.99	1.071	1.081	0.887	0.776	0.726	1.145	1.222	1.085
A0A0G2K8V5	C-reactive protein OS=Rattus norvegicus OX=10116 GN=Crp PE=1 SV=1	0.587	Down	0.00021929	Crp	116.5	4.0749	1	1	1	1	1.182	1.254	1.159	1.171	1.174	1.068	0.662	0.703	0.639
Q6P9X4	Protein tyrosine phosphatase type IVA 2 OS=Rattus norvegicus OX=10116 GN=Ptp4a2 PE=2 SV=1	1.291	Up	0.0024417	Ptp4a2	19.127	10.422	28.7	5	5	3	1.04	1.047	1.047	0.843	0.896	0.839	1.178	1.064	1.087
A0A0G2JZB7	Neuron navigator 3 OS=Rattus norvegicus OX=10116 GN=Nav3 PE=4 SV=1	1.373	Up	0.00040339	Nav3	241.53	6.3403	1.2	2	3	1	1.008	1.126	0.969	0.864	0.823	0.813	1.191	1.102	1.14
P31596	Excitatory amino acid transporter 2 OS=Rattus norvegicus OX=10116 GN=Slc1a2 PE=1 SV=2	1.271	Up	0.0003389	Slc1a2	62.106	186.86	29	16	76	8	0.968	0.947	0.979	0.88	0.9	0.889	1.127	1.171	1.093
G3V9G4	ATP-citrate synthase OS=Rattus norvegicus OX=10116 GN=Acly PE=1 SV=1	1.537	Up	0.000517	Acly	119.71	2.595	38.3	37	79	1	1.007	1.027	0.972	0.807	0.833	0.74	1.275	1.191	1.191
A0A0G2K6R0	Trinucleotide repeat-containing 6B OS=Rattus norvegicus OX=10116 GN=Tnrc6b PE=1 SV=1	1.529	Up	0.027715	Tnrc6b	189.97	6.2169	1.7	3	5	3	0.96	0.992	0.99	0.674	0.828	0.846	1.207	1.21	1.174
D3ZTB5	S100 calcium-binding protein A13 OS=Rattus norvegicus OX=10116 GN=S100a13 PE=1 SV=2	0.816	Down	0.00140387	S100a13	11.198	33.287	26.5	3	6	3	1.075	1.135	1.114	1.061	1.028	1.067	0.893	0.857	0.824
O08658	Nuclear pore complex protein Nup88 OS=Rattus norvegicus OX=10116 GN=Nup88 PE=1 SV=1	1.204	Up	0.008416	Nup88	83.584	-2	0.9	1	1	1	1.123	1.089	1.03	0.856	0.911	0.866	1.124	1.004	1.043
P13109	Fibroblast growth factor 2 OS=Rattus norvegicus OX=10116 GN=Fgf2 PE=1 SV=1	1.27	Up	0.00079852	Fgf2	17.138	7.865	11.7	2	2	2	0.959	0.907	0.957	0.937	0.909	0.881	1.132	1.132	1.199
F8WFW5	Phosphodiesterase OS=Rattus norvegicus OX=10116 GN=Pde2a PE=1 SV=1	1.396	Up	0.00036163	Pde2a	105.23	247.54	32.7	31	69	1	0.979	0.945	1.089	0.834	0.842	0.819	1.096	1.184	1.202
Q66H98	Caveolae-associated protein 2 OS=Rattus norvegicus OX=10116 GN=Cavin2 PE=1 SV=3	1.952	Up	2.0304e-05	Cavin2	46.386	3.1289	5.5	2	2	2	0.832	0.939	0.807	0.719	0.763	0.7	1.422	1.452	1.385
M0RDC8	Mitochondrial translation release factor 1 OS=Rattus norvegicus OX=10116 GN=Mtrf1 PE=1 SV=1	1.393	Up	0.0026191	Mtrf1	52.32	1.6453	3.4	2	2	2	0.886	0.888	0.845	0.884	0.941	0.837	1.26	1.15	1.297
P11654	Nuclear pore membrane glycoprotein 210 OS=Rattus norvegicus OX=10116 GN=Nup210 PE=1 SV=1	0.789	Down	0.00065566	Nup210	204.16	5.8281	1.6	2	2	2	0.943	0.931	0.883	1.111	1.147	1.202	0.909	0.925	0.897
Q6XLI7	Copine-1-like OS=Rattus norvegicus OX=10116 GN=Rbm12 PE=1 SV=1	1.26	Up	0.00060221	Rbm12	106.26	14.58	4.9	5	7	5	0.9	1.027	1.015	0.876	0.893	0.918	1.172	1.105	1.108
Q03626	Murinoglobulin-1 OS=Rattus norvegicus OX=10116 GN=Mug1 PE=2 SV=1	0.688	Down	0.027736	Mug1	165.32	28.321	13.9	19	29	1	1.062	1.019	1.009	1.118	1.204	1.161	0.644	0.807	0.947
Q5XIP1	Protein pelota homolog OS=Rattus norvegicus OX=10116 GN=Pelo PE=1 SV=1	1.284	Up	0.0179571	Pelo	43.407	24.807	12.7	6	6	6	0.979	1.124	0.913	0.812	0.844	0.98	1.06	1.154	1.17
P07154	Cathepsin L1 OS=Rattus norvegicus OX=10116 GN=Ctsl PE=1 SV=2	1.365	Up	1.6467e-06	Ctsl	37.66	3.6831	5.4	2	2	2	0.846	0.833	0.793	0.923	0.926	0.902	1.247	1.255	1.252
A0A0H2UHI5	Serine protease inhibitor OS=Rattus norvegicus OX=10116 GN=Serpina3n PE=1 SV=1	1.298	Up	0.00035861	Serpina3n	45.481	3.2374	2.5	1	1	1	0.955	0.926	0.925	0.883	0.883	0.935	1.14	1.174	1.193
A0A0G2KAY8	Selenoprotein F OS=Rattus norvegicus OX=10116 GN=Selenof PE=1 SV=1	0.808	Down	0.0056993	Selenof	17.672	9.7401	12.4	2	3	2	1.058	1.055	1.066	1.044	1.077	1.067	0.925	0.836	0.815
P02454	Collagen alpha-1(I) chain OS=Rattus norvegicus OX=10116 GN=Col1a1 PE=1 SV=5	1.368	Up	0.00039949	Col1a1	137.95	46.468	3.8	4	8	4	0.852	0.834	0.846	0.885	0.904	0.956	1.24	1.221	1.293
M0R6F2	Acyl-CoA dehydrogenase family, member 10 OS=Rattus norvegicus OX=10116 GN=Acad10 PE=1 SV=1	1.368	Up	0.0084159	Acad10	76.487	4.2558	4.5	2	2	2	0.932	0.689	1.16	0.878	0.834	0.934	1.106	1.179	1.336
F1M9B2	Insulin-like growth factor binding protein 7, isoform CRA_b OS=Rattus norvegicus OX=10116 GN=Igfbp7 PE=1 SV=2	1.674	Up	0.00020194	Igfbp7	28.949	4.8766	9.6	2	2	2	1.142	1.019	1.114	0.738	0.763	0.676	1.218	1.178	1.248
O08836	Immunoglobulin-binding protein 1 OS=Rattus norvegicus OX=10116 GN=Igbp1 PE=2 SV=2	0.806	Down	0.0196805	Igbp1	39.135	12.96	10	3	3	3	1.689	0.887	0.964	1.08	0.934	1.063	0.881	0.813	0.787
G3V784	ADP-dependent glucokinase OS=Rattus norvegicus OX=10116 GN=Adpgk PE=1 SV=1	0.799	Down	0.0059435	Adpgk	53.918	15.376	10.7	4	5	4	1.134	1.138	1.102	1.067	1.047	1.028	0.859	0.88	0.77
Q62720	Zinc transporter 1 OS=Rattus norvegicus OX=10116 GN=Slc30a1 PE=2 SV=1	1.218	Up	0.0008958	Slc30a1	55.142	7.6216	6.3	3	3	3	1.009	1.048	0.94	0.899	0.879	0.937	1.085	1.129	1.094
Q5XII0	Mammalian ependymin-related protein 1 OS=Rattus norvegicus OX=10116 GN=Epdr1 PE=1 SV=1	1.274	Up	0.00056233	Epdr1	25.639	41.884	20.5	4	11	4	0.895	0.926	0.892	0.962	0.924	0.901	1.173	1.159	1.218
Q4V898	RNA-binding motif protein, X chromosome OS=Rattus norvegicus OX=10116 GN=Rbmx PE=1 SV=1	1.301	Up	0.0039843	Rbmx	42.257	84.854	38.7	17	30	4	1.005	1.035	0.99	0.892	0.879	0.828	1.044	1.176	1.16
P50408	V-type proton ATPase subunit F OS=Rattus norvegicus OX=10116 GN=Atp6v1f PE=1 SV=1	1.253	Up	0.00045872	Atp6v1f	13.37	18.26	39.5	6	19	6	1.032	1.043	0.975	0.876	0.887	0.84	1.111	1.091	1.06
A0A0G2K613	Uncharacterized protein OS=Rattus norvegicus OX=10116 PE=4 SV=1	1.283	Up	0.018798	---	19.718	32.692	17.6	3	5	3	1.031	0.98	0.968	0.922	0.832	0.96	1.061	1.163	1.258
D4ABY0	Complexin 3 OS=Rattus norvegicus OX=10116 GN=Cplx3 PE=1 SV=1	1.981	Up	0.00154308	Cplx3	17.585	6.2445	16.5	3	3	3	1.071	0.911	1.246	0.66	0.689	0.628	1.3	1.304	1.313
D4A3N4	Adenylate cyclase OS=Rattus norvegicus OX=10116 GN=Adcy1 PE=1 SV=2	1.203	Up	0.0098797	Adcy1	108.26	14.867	3.3	3	5	3	1.038	0.935	0.988	0.924	0.9	0.931	1.19	1.072	1.052
M0R9L2	Ciliary neurotrophic factor receptor subunit alpha OS=Rattus norvegicus OX=10116 GN=Cntfr PE=4 SV=1	1.309	Up	0.01936	Cntfr	40.823	16.079	10.8	4	7	4	0.893	0.899	0.883	0.92	0.838	0.951	1.172	1.194	1.181
Q499V1	Uridine phosphorylase OS=Rattus norvegicus OX=10116 GN=Upp1 PE=1 SV=1	1.49	Up	0.00022095	Upp1	34.114	5.124	5.4	2	3	2	0.935	0.911	0.943	0.839	0.826	0.84	1.312	1.179	1.241
M0RBQ5	Histone H2B OS=Rattus norvegicus OX=10116 GN=Hist3h2bb PE=3 SV=1	1.628	Up	0.0066776	Hist3h2bb	13.908	7.7432	60.3	9	64	1	1.141	1.051	0.926	0.632	0.771	0.862	1.163	1.292	1.232
D3ZXP3	Histone H2A OS=Rattus norvegicus OX=10116 GN=H2afx PE=1 SV=1	1.417	Up	0.00083829	H2afx	15.114	11.939	28.7	6	9	4	1.104	1.088	0.956	0.818	0.868	0.77	1.198	1.155	1.128
Q9WU49	Calcium-regulated heat stable protein 1 OS=Rattus norvegicus OX=10116 GN=Carhsp1 PE=1 SV=1	1.239	Up	0.0056363	Carhsp1	15.906	3.8599	10.2	2	4	2	1.13	1.032	1.102	0.903	0.865	0.822	1.037	1.04	1.132
Q9JID1	Programmed cell death protein 4 OS=Rattus norvegicus OX=10116 GN=Pdcd4 PE=1 SV=2	1.439	Up	5.8294e-05	Pdcd4	51.736	10.134	4.3	2	3	2	1.013	1.046	1.013	0.793	0.815	0.843	1.194	1.154	1.178
P23928	Alpha-crystallin B chain OS=Rattus norvegicus OX=10116 GN=Cryab PE=1 SV=1	1.708	Up	1.91109e-05	Cryab	20.089	5.1247	11.4	2	2	2	0.769	0.727	0.673	0.859	0.84	0.813	1.386	1.457	1.448
A4GW50	Non-specific serine/threonine protein kinase OS=Rattus norvegicus OX=10116 GN=Stk38l PE=1 SV=1	1.243	Up	0.0159835	Stk38l	53.758	6.6552	8.8	4	4	3	1.014	1.027	0.916	0.875	0.833	0.996	1.15	1.107	1.104
D3ZZN3	Acetyl-coenzyme A synthetase OS=Rattus norvegicus OX=10116 GN=Acss1 PE=3 SV=1	1.307	Up	0.000102438	Acss1	74.891	25.586	14.7	11	13	11	0.877	0.872	0.88	0.929	0.909	0.956	1.204	1.208	1.241
Q5M7T5	Serine (Or cysteine) peptidase inhibitor, clade C (Antithrombin), member 1 OS=Rattus norvegicus OX=10116 GN=Serpinc1 PE=1 SV=1	1.236	Up	0.0179796	Serpinc1	52.233	2.8573	1.9	1	1	1	0.949	0.966	1.081	0.822	0.896	0.982	1.15	1.114	1.072
P25977	Nucleolar transcription factor 1 OS=Rattus norvegicus OX=10116 GN=Ubtf PE=1 SV=1	1.428	Up	0.00028429	Ubtf	89.436	13.413	4.2	3	3	3	0.946	0.987	0.989	0.844	0.845	0.826	1.249	1.132	1.211
P63322	Ras-related protein Ral-A OS=Rattus norvegicus OX=10116 GN=Rala PE=1 SV=1	1.286	Up	0.0132351	Rala	23.553	55.685	33.5	8	20	6	0.986	1.021	1.025	0.86	0.809	0.894	1.1	1.091	1.105
A0A0G2K528	Syntaxin 16 OS=Rattus norvegicus OX=10116 GN=Stx16 PE=1 SV=1	0.827	Down	0.0164197	Stx16	35.441	14.104	7.4	2	4	2	1.164	1.067	1.032	1.085	0.999	1.076	0.822	0.851	0.94
A0A0H2UHS9	GRAM domain containing 1A, isoform CRA_a OS=Rattus norvegicus OX=10116 GN=Gramd1a PE=4 SV=1	1.236	Up	0.020825	Gramd1a	89.521	4.087	3.1	2	2	2	1.111	1.099	0.945	0.962	0.795	0.877	1.055	1.123	1.078
Q4V884	CDC16 cell division cycle 16 homolog (S. cerevisiae) OS=Rattus norvegicus OX=10116 GN=Cdc16 PE=1 SV=1	0.672	Down	3.7932e-05	Cdc16	71.36	12.908	11.1	7	8	7	1.084	1.148	1.158	1.108	1.131	1.12	0.733	0.743	0.78
A0A0G2K2X9	Two pore calcium channel protein 1 OS=Rattus norvegicus OX=10116 GN=Tpcn1 PE=1 SV=1	1.449	Up	0.026858	Tpcn1	72.346	2.2275	2.4	1	1	1	0.825	1.033	0.864	0.725	1.039	0.793	1.202	1.307	1.197
P01048	T-kininogen 1 OS=Rattus norvegicus OX=10116 GN=Map1 PE=1 SV=2	1.297	Up	0.0035611	Map1	47.775	6.7015	4.7	2	3	2	0.765	0.78	0.842	0.943	0.909	0.956	1.141	1.305	1.196
B0BN56	28S ribosomal protein S31, mitochondrial OS=Rattus norvegicus OX=10116 GN=Mrps31 PE=2 SV=1	1.202	Up	0.039363	Mrps31	43.961	7.8169	9.3	4	4	4	0.875	0.973	1.027	0.87	1.005	0.908	1.026	1.128	1.19
D3ZER6	Transportin 2 OS=Rattus norvegicus OX=10116 GN=Tnpo2 PE=1 SV=2	1.497	Up	3.5333e-05	Tnpo2	102.88	10.651	7.3	7	10	3	1.029	1.076	1.094	0.786	0.794	0.77	1.133	1.195	1.189
Q6IMX3	Acetyl-Coenzyme A dehydrogenase, short chain, isoform CRA_a OS=Rattus norvegicus OX=10116 GN=Acads PE=1 SV=1	1.232	Up	0.0063598	Acads	44.967	25.75	13.8	5	5	5	1.041	1.016	1.051	0.832	0.92	0.907	1.097	1.135	1.043
A0A0G2K4L6	Similar to TSC22 domain family protein 2 (TSC22-related-inducible leucine zipper protein 4) OS=Rattus norvegicus OX=10116 GN=Tsc22d2 PE=1 SV=1	0.753	Down	3.9001e-05	Tsc22d2	75.547	1.8133	4.4	4	9	1	1.143	1.042	1.119	1.098	1.084	1.08	0.799	0.819	0.837
B0BN99	Hmgb3 protein OS=Rattus norvegicus OX=10116 GN=Hmgb3 PE=1 SV=1	2.669	Up	0.00032115	Hmgb3	22.985	6.3825	11	2	3	2	1.2	1.223	1.176	0.529	0.55	0.434	1.354	1.241	1.443
B0BN15	Similar to src homology 2 domain-containing transforming protein D OS=Rattus norvegicus OX=10116 GN=Shd PE=2 SV=1	1.437	Up	0.00025988	Shd	38.846	2.2776	2.6	1	1	1	1.096	1.111	1.005	0.801	0.789	0.811	1.165	1.198	1.088
P62890	60S ribosomal protein L30 OS=Rattus norvegicus OX=10116 GN=Rpl30 PE=3 SV=2	1.325	Up	0.0005837	Rpl30	12.784	39.406	50.4	6	12	5	1.013	0.982	0.936	0.849	0.845	0.901	1.152	1.105	1.182
M0RDG7	Cytokine receptor-like factor 3 OS=Rattus norvegicus OX=10116 GN=Crlf3 PE=1 SV=2	1.297	Up	0.0183405	Crlf3	44.276	9.1693	5.8	2	2	2	1.039	1.103	1.047	0.798	0.817	0.938	1.013	1.183	1.115
D4A1U7	Round spermatid basic protein 1 OS=Rattus norvegicus OX=10116 GN=Rsbn1 PE=4 SV=1	0.357	Down	4.0329e-05	Rsbn1	89.286	-2	0.9	1	1	1	0.567	0.6	0.602	1.708	1.65	1.785	0.666	0.604	0.565
P43278	Histone H1.0 OS=Rattus norvegicus OX=10116 GN=H1f0 PE=2 SV=2	1.455	Up	0.00045768	H1f0	20.885	14.156	18.6	3	5	3	0.804	0.787	0.785	0.864	0.922	0.89	1.235	1.289	1.37
D4AE58	KN motif and ankyrin repeat domains 1 OS=Rattus norvegicus OX=10116 GN=Kank1 PE=1 SV=2	1.433	Up	0.030604	Kank1	148.01	3.0287	0.8	1	1	1	0.91	1.238	0.801	0.808	0.921	0.759	1.161	1.392	1.013
P22057	Prostaglandin-H2 D-isomerase OS=Rattus norvegicus OX=10116 GN=Ptgds PE=1 SV=2	1.315	Up	0.0079645	Ptgds	21.301	3.9845	12.2	3	4	3	0.886	0.911	0.976	0.821	0.891	0.984	1.16	1.231	1.155
P26431	Sodium/hydrogen exchanger 1 OS=Rattus norvegicus OX=10116 GN=Slc9a1 PE=1 SV=2	1.202	Up	0.0176983	Slc9a1	91.646	26.607	6.3	4	5	4	1	1.036	1.005	0.892	0.979	0.942	1.121	1.055	1.206
A0A0G2JXG5	Uncharacterized protein OS=Rattus norvegicus OX=10116 PE=1 SV=1	0.802	Down	0.00071715	---	17.705	2.8214	9.7	2	3	2	1.077	1.035	1.078	1.089	1.091	1.047	0.837	0.856	0.894
D4A4H5	Stromal cell derived factor 2 (Predicted), isoform CRA_b OS=Rattus norvegicus OX=10116 GN=Sdf2 PE=1 SV=2	1.268	Up	0.010083	Sdf2	24.056	7.1356	13.7	4	4	4	1.007	0.96	1.054	0.957	0.826	0.874	1.13	1.175	1.063
M0RDJ3	Interferon-induced, double-stranded RNA-activated protein kinase OS=Rattus norvegicus OX=10116 GN=Eif2ak2 PE=1 SV=2	0.805	Down	0.028581	Eif2ak2	58.244	5.16	5.5	3	4	3	0.98	1.062	1.035	1.083	1.05	1.142	0.93	0.932	0.776
D3ZMY7	5'-nucleotidase, cytosolic II OS=Rattus norvegicus OX=10116 GN=Nt5c2 PE=1 SV=3	1.209	Up	0.002401	Nt5c2	67.76	30.235	15.2	8	8	8	0.906	0.913	0.932	0.936	0.99	0.922	1.108	1.167	1.168
Q4V8C5	ADP-ribosylation factor-like protein 2-binding protein OS=Rattus norvegicus OX=10116 GN=Arl2bp PE=1 SV=2	1.202	Up	0.0129173	Arl2bp	18.683	8.6493	12.9	2	3	2	0.962	1.036	1.134	0.86	0.878	0.944	1.041	1.038	1.146
A0A0G2JU96	AHNAK nucleoprotein OS=Rattus norvegicus OX=10116 GN=Ahnak PE=1 SV=1	1.202	Up	0.00067901	Ahnak	571.85	64.91	18.9	19	25	19	0.938	0.944	0.949	0.929	0.927	0.951	1.152	1.087	1.136
F1M4B6	Similar to RIKEN cDNA 9330182L06 OS=Rattus norvegicus OX=10116 GN=RGD1563349 PE=4 SV=3	1.245	Up	0.00126492	RGD1563349	106.38	8.1883	3.7	3	3	3	0.941	1.002	1.059	0.881	0.917	0.885	1.166	1.096	1.078
A0A0G2JYC7	Hepatoma-derived growth factor-related protein 2 OS=Rattus norvegicus OX=10116 GN=Hdgfl2 PE=1 SV=1	1.271	Up	0.0059992	Hdgfl2	71.893	7.6923	6.6	5	7	4	1	1.013	1.005	0.867	0.887	0.83	1.008	1.139	1.136
A0A0U1RRZ4	Uncharacterized protein OS=Rattus norvegicus OX=10116 PE=4 SV=1	1.204	Up	0.00060295	---	99.269	29.241	9	9	10	8	1.069	1.084	1.054	0.896	0.89	0.864	1.04	1.056	1.095
A0A0G2K0T6	Gamma-synuclein OS=Rattus norvegicus OX=10116 GN=Sncg PE=1 SV=1	0.584	Down	0.000164065	Sncg	13.045	94.177	78	10	21	8	1.128	1.147	1.108	1.166	1.178	1.127	0.635	0.669	0.722
P15087	Carboxypeptidase E OS=Rattus norvegicus OX=10116 GN=Cpe PE=1 SV=1	1.586	Up	0.000120089	Cpe	53.308	104.3	37.2	17	42	5	1.034	1.051	1.015	0.767	0.793	0.792	1.236	1.185	1.31
A0A0G2K8K1	Coiled-coil domain-containing 186 OS=Rattus norvegicus OX=10116 GN=Ccdc186 PE=1 SV=1	1.575	Up	0.00155644	Ccdc186	105.11	3.5332	2	2	2	2	1.08	1.066	1.107	0.709	0.792	0.762	1.305	1.152	1.108
Q5HZX7	Lipid droplet-associated hydrolase OS=Rattus norvegicus OX=10116 GN=Ldah PE=2 SV=1	1.591	Up	0.038417	Ldah	36.881	7.0931	5.5	1	1	1	0.685	1.017	1.043	0.84	0.734	0.843	1.011	1.204	1.631
M0RBJ7	Complement C3 OS=Rattus norvegicus OX=10116 GN=C3 PE=1 SV=1	0.714	Down	6.364e-05	C3	186.23	149.2	13.3	19	24	19	1.074	1.052	1.072	1.097	1.126	1.146	0.788	0.792	0.826
D3ZCL3	U1 small nuclear ribonucleoprotein C OS=Rattus norvegicus OX=10116 GN=Snrpc PE=3 SV=1	1.694	Up	0.00119878	Snrpc	17.364	3.5564	5.7	1	1	1	1.01	1.039	0.999	0.815	0.7	0.719	1.366	1.244	1.175
P01946	Hemoglobin subunit alpha-1/2 OS=Rattus norvegicus OX=10116 GN=Hba1 PE=1 SV=3	1.307	Up	0.00025722	Hba1	15.328	127.78	71.8	11	58	2	0.989	0.972	0.916	0.935	0.913	0.882	1.207	1.205	1.157
D3ZIF0	Zinc finger protein 512 OS=Rattus norvegicus OX=10116 GN=Zfp512 PE=1 SV=1	1.43	Up	0.00030111	Zfp512	63.958	5.7716	2.3	1	1	1	0.856	0.722	0.852	0.886	0.903	0.911	1.228	1.276	1.358
B0BMZ1	Family with sequence similarity 241 member B OS=Rattus norvegicus OX=10116 GN=Fam241b PE=1 SV=1	1.238	Up	0.026265	Fam241b	13.185	32.023	26.7	2	4	2	0.993	0.93	0.969	0.942	0.985	0.889	1.041	1.234	1.21
D3Z955	Phosphoglucomutase 2-like 1 OS=Rattus norvegicus OX=10116 GN=Pgm2l1 PE=1 SV=1	1.254	Up	0.00092076	Pgm2l1	70.234	140.22	37.2	23	39	22	0.872	0.862	0.863	0.95	0.965	0.916	1.16	1.157	1.232
B2RYT7	Haloacid dehalogenase-like hydrolase domain-containing 3 OS=Rattus norvegicus OX=10116 GN=Hdhd3 PE=1 SV=1	1.209	Up	0.00138113	Hdhd3	27.794	9.0962	15.1	4	4	4	0.99	0.953	1.117	0.875	0.898	0.935	1.122	1.079	1.072
P07722	Myelin-associated glycoprotein OS=Rattus norvegicus OX=10116 GN=Mag PE=1 SV=1	1.221	Up	0.0194012	Mag	69.352	71.024	16.5	10	19	1	1.284	1.043	0.975	0.881	0.893	0.821	1.154	1.005	1.009
P60203	Myelin proteolipid protein OS=Rattus norvegicus OX=10116 GN=Plp1 PE=1 SV=2	1.23	Up	0.00039719	Plp1	30.077	71.207	31	9	44	9	0.976	0.959	0.918	0.915	0.924	0.905	1.165	1.113	1.098
