# Supplementary material for: Proteomics for Studying the Effects of Ketogenic Diet Against Lithium Chloride/Pilocarpine Induced Epilepsy in Rats
Source: Front Neurosci. 2020 Sep 29;14:562853. doi: 10.3389/fnins.2020.562853 (PMC7550537; doi:10.3389/fnins.2020.562853)
Supplement: Supplementary Table 2 — Optimized differential abundance of proteins. [file Table_2.XLSX]

## Sheet: Optimized proteins
Protein accession	Protein	Fold change (SE/Ctr)	P value	Fold change(SE+KD/SE)	P value
A0A096MJI4	Uncharacterizedprotein (Fragment)	0.781	0.00194	1.277	0.0039
A0A096MJK7	Lymphocyte antigen 6 family member E	0.754	0.00462	1.73	0.000423
A0A0G2JTL7	RBR-type E3 ubiquitin transferase	0.82	0.0284	1.555	0.00234
A0A0G2JSQ0	Serine/threonine-protein phosphatase 2A 55 kDa	0.71	0.0292	1.7	0.0127
A0A0G2JV09	Synembryn-B	0.771	0.00782	1.452	0.00228
A0A0G2JW94	Clathrin interactor 1	0.727	0.000818	1.522	0.000522
A0A0G2JWM9	TBC1 domain family, member 22B	0.784	0.0306	1.515	0.00394
A0A0G2JZB7	Neuron navigator 3	0.806	0.0116	1.373	0.000403
A0A0G2JZL4	NHS-like 1	0.811	0.00696	1.309	0.00244
A0A0G2K2R0	Uncharacterized protein	0.757	0.01	1.308	0.00874
A0A0G2K2U5	RILP-like protein 1	0.79	0.0024	1.42	0.000824
A0A0G2K7F7	Tropomyosin alpha-1 chain	0.809	0.000437	1.284	0.00266
A0A0G2K8K1	Coiled-coil domain-containing 186	0.696	0.000443	1.575	0.00156
A0A0U1RRZ4	Uncharacterized protein	0.826	0.000159	1.204	0.000603
A0A140TAF0	RCG62531, isoform CRA_g	0.776	0.000522	1.203	0.00834
B0BN15	Similar to src homology 2 domain-containing transforming protein D	0.748	0.00086	1.437	0.00026
B0BN99	Hmgb3 protein	0.42	0.00716	2.669	0.000321
B1H219	Dickkopf WNT-signaling pathway inhibitor 3	0.808	0.00088	1.436	0.000279
C9WPN6	Eukaryotic translation initiation factor 2 subunit 3, Y-linked	0.816	0.00368	1.22	0.0303
D3ZCC3	Slc24a4 protein	0.824	0.0121	1.574	0.00266
D3ZCL3	U1 small nuclear ribonucleoprotein C	0.733	0.00294	1.694	0.0012
D3ZDC2	Solute carrier family 43 member 2	0.831	0.0433	2.022	4.27e-05
D3ZEA0	Fibronectin type III domain containing 3a (Predicted), isoform CRA_a	0.786	0.0277	1.515	0.0053
D3ZFB6	Proline-rich transmembrane protein 2	0.766	0.0026	1.569	0.000483
D3ZER6	Transportin 2	0.735	0.000116	1.497	3.53e-05
D3ZFD2	Polypeptide N-acetylgalactosaminyltransferase	0.778	0.00438	1.53	3.56e-09
D3ZG37	Protein phosphatase 6, regulatory subunit 1	0.785	0.0421	1.587	0.00112
D3ZKT8	HD domain containing 2 (Predicted), isoform CRA_b	0.752	0.000844	1.256	0.00028
D3ZPT0	Proline-rich 36 s	0.791	0.000303	1.297	0.00122
D3ZQQ1	Aftiphilin	0.767	0.00842	1.321	0.0241
D3ZTL2	Rab effector MyRIP	0.797	0.00382	1.308	0.0021
D3ZXP3	Histone H2A	0.78	0.0125	1.417	0.000838
D4A1U7	Round spermatid basic protein 1	2.907	1.85e-06	0.357	4.03e-05
D4A772	Dystrobrevin	0.826	0.00798	1.373	0.000104
D4A853	Capicua transcriptional repressor	0.687	0.00928	1.519	0.0146
D4A9A3	Centromere protein V	0.83	0.043	1.276	0.0178
D4ABY0	Complexin 3	0.612	0.00688	1.981	0.00154
D4ADV8	Dishevelled segment polarity protein 3	0.726	0.00278	1.734	0.000921
E9PU11	YTH N(6)-methyladenosine RNA-binding protein 2	0.812	0.00362	1.261	0.00254
F1LX27	Cyclic nucleotide-gated channel beta 3	0.48	9.86e-07	2.073	6.23e-07
F1M9B2	Insulin-like growth factor binding protein 7, isoform CRA_b	0.665	0.00122	1.674	0.000202
F7EMK8	Aldose reductase-related protein 1-like	0.491	6.02e-05	1.3	0.00206
F8WFW5	Phosphodiesterase	0.828	0.0126	1.396	0.000362
G3V7Q7	IQ motif containing GTPase activating protein 1 (Predicted), isoform CRA_b	1.373	0.000899	0.813	0.0118
G3V7U2	Microtubule-associated protein 1 A, isoform CRA_c	1.225	0.0365	0.717	2.16e-05
G3V851	Solute carrier family 17 (Sodium-dependent inorganic phosphate cotransporter), member 6	0.644	0.00326	1.316	0.0191
G3V9G4	ATP-citrate synthase	0.792	0.0038	1.537	0.000517
G3V9M8	Protein FAM50A-like	0.653	0.0217	1.238	0.0485
H9N1L3	BCL11B, BAF complex component	0.827	0.00196	1.242	9.56e-05
M0R9L6	Uncharacterized protein	2.89	1.53e-07	0.726	0.0134
M0RBQ5	Histone H2B	0.726	0.0412	1.628	0.00668
M0RDG7	Cytokine receptor-like factor 3	0.801	0.014	1.297	0.0183
M0RDJ7	RCG20041, isoform CRA_a	0.729	0.0466	1.517	0.0015
O08658	Nuclear pore complex protein Nup88	0.812	0.0028	1.204	0.00842
O08769	Cyclin dependent kinase inhibitor	2.701	6.35e-07	0.438	0.0231
O35147	Bcl2-associated agonist of cell death	0.779	0.00308	1.725	0.000258
P11654	Nuclear pore membrane glycoprotein 210	1.255	0.00174	0.789	0.000656
P15087	Carboxypeptidase E	0.759	4.46e-05	1.586	0.00012
P18614	Integrin alpha-1	0.809	0.0373	1.621	0.0159
P25886	60S ribosomal protein L29	0.79	0.00212	1.555	0.000176
P34926	Microtubule-associated protein 1A	0.783	0.00278	1.397	0.00158
P37361	Metallothionein-3	0.71	0.000119	1.929	3.43e-06
P41777	Nucleolar and coiled-body phosphoprotein 1	0.76	0.0132	1.445	0.00558
Q4KLG9	AN1-type zinc finger protein 2B	0.808	0.0331	1.389	0.0013
Q4TU71	Reproductive homeobox on X chromosome 12	2.491	1.34e-06	0.449	3.95e-06
Q5BK47	Oxysterol-binding protein	0.729	0.000103	1.553	0.000101
Q5FVI4	Cell cycle exit and neuronal differentiation protein 1	0.823	0.000262	1.332	8.35e-05
Q5XIU9	Membrane-associated progesterone receptor component 2	0.81	0.00122	1.696	0.00048
Q5XI29	Cleavage and polyadenylation specificity factor subunit 7	0.804	0.0155	1.361	0.00402
Q5XIA4	CCR4-NOT transcription complex subunit 10	0.707	0.000163	1.617	0.00524
Q68A21	Transcriptional activator protein Pur-beta	0.749	0.00176	1.313	0.0059
Q68FR0	Tetratricopeptide repeat domain 12	0.782	0.00206	1.486	0.000361
Q6AYY8	Acetyl-coenzyme A transporter 1	0.753	0.00554	1.754	0.000215
Q6P9X4	Protein tyrosine phosphatase type IVA 2	0.823	0.0116	1.291	0.00244
Q9ESN0	Protein Niban	0.645	0.000617	1.699	0.000718
Q9JID1	Programmed cell death protein 4	0.798	0.000398	1.439	5.83e-05
Q9JJW1	Tetraspanin-2	0.827	0.000802	1.552	1.69e-05
Q9QZA6	CD151 antigen	0.788	0.00164	2.076	2.25e-05
Q9WU49	Calcium-regulated heat stable protein 1	0.794	0.0038	1.239	0.00564
