# Supplementary material for: Proteomics for Studying the Effects of Ketogenic Diet Against Lithium Chloride/Pilocarpine Induced Epilepsy in Rats
Source: Front Neurosci. 2020 Sep 29;14:562853. doi: 10.3389/fnins.2020.562853 (PMC7550537; doi:10.3389/fnins.2020.562853)
Supplement: Supplementary Table 3 — KEGG pathway enrichment analysis of proteins differing in abundance between SE and Ctr groups. [file Table_3.XLSX]

## Sheet: all
KEGG pathway	Mapping	Background	All Mapping	All Background	Fold enrichment	Fisher's exact test p value	-log10(p value)	Related proteins
rno04151 PI3K-Akt signaling pathway	7	118	42	2716	3.84	0.00185936	2.73	A0A0G2JSQ0 Q63433 P61983 O08769 A0A0G2K5E8 P18614 O35147
rno05206 MicroRNAs in cancer	4	53	42	2716	4.88	0.00836062	2.08	Q9JID1 A0A140TAF0 O08769 A0A0G2K7F7
rno05165 Human papillomavirus infection	6	122	42	2716	3.18	0.010091	2	A0A0G2JSQ0 D4ADV8 O08769 A0A0G2K5E8 P18614 O35147
rno05410 Hypertrophic cardiomyopathy (HCM)	3	37	42	2716	5.24	0.018551	1.73	A0A140TAF0 P18614 A0A0G2K7F7
rno05414 Dilated cardiomyopathy (DCM)	3	39	42	2716	4.97	0.0213592	1.67	A0A140TAF0 P18614 A0A0G2K7F7
rno04390 Hippo signaling pathway	3	42	42	2716	4.62	0.0259871	1.59	A0A0G2JSQ0 P61983 D4ADV8
rno05203 Viral carcinogenesis	4	76	42	2716	3.4	0.0283624	1.55	P61983 O08769 M0RBQ5 O35147
rno04721 Synaptic vesicle cycle	3	51	42	2716	3.8	0.0428479	1.37	G3V851 Q9JI12 D4ABY0
rno05322 Systemic lupus erythematosus	2	23	42	2716	5.62	0.0481167	1.32	D3ZXP3 M0RBQ5
